# Supplementary material for: Long-range inhibition from prelimbic to cingulate areas of the medial prefrontal cortex enhances network activity and response execution
Source: Nat Commun. 2024 Jul 10;15:5772. doi: 10.1038/s41467-024-50055-z (PMC11233578; doi:10.1038/s41467-024-50055-z)
Supplement: Supplementary file 4 — Source Data [file 41467_2024_50055_MOESM4_ESM.xlsx]

## Sheet: Fig1
roi	1		L1		color	g	GFP
	2		L2/3			r	mCherry
	3		L5
	4		L6
Fig1								Fig1. m					Fig1. n					Fig1.o
	Animal	slice	color	roi	density			Animal	roi	meanDensity	color		Animal	roi	meanDensit	color		Animal	color	percent
	11215	1	g	1	5.09921			11215	1	8.29683	g		11215	1	4.71879	r		11215	g	76.1209
	11215	1	g	2	1.34935			11215	2	1.47828	g		11215	2	2.4662	r		11217	g	81.6371
	11215	1	g	3	1.09409			11215	3	0.939422	g		11215	3	6.94792	r		11260	g	77.5258
	11215	1	g	4	0.708577			11215	4	2.21608	g		11215	4	22.511	r		11215	r	46.6862
	11215	1	r	1	4.88248			11217	1	8.87668	g		11217	1	69.3412	r		11217	r	41.2171
	11215	1	r	2	2.47898			11217	2	0.974117	g		11217	2	57.7292	r		11260	r	38.9544
	11215	1	r	3	5.35383			11217	3	0.682769	g		11217	3	45.6815	r
	11215	1	r	4	16.5589			11217	4	1.66281	g		11217	4	55.6356	r
	11215	2	g	1	14.7334			11260	1	18.9918	g		11260	1	45.2897	r
	11215	2	g	2	2.4005			11260	2	3.8214	g		11260	2	36.0325	r
	11215	2	g	3	0.76049			11260	3	2.94456	g		11260	3	55.1075	r
	11215	2	g	4	1.3805			11260	4	5.73738	g		11260	4	74.0568	r
	11215	2	r	1	5.75356
	11215	2	r	2	2.55822
	11215	2	r	3	8.27896
	11215	2	r	4	22.1459
	11215	3	g	1	5.05794
	11215	3	g	2	0.684976
	11215	3	g	3	0.963691
	11215	3	g	4	4.55916
	11215	3	r	1	3.52033
	11215	3	r	2	2.36141
	11215	3	r	3	7.21098
	11215	3	r	4	28.8281
	11217	1	g	1	9.32405
	11217	1	g	2	1.39537
	11217	1	g	3	1.70824
	11217	1	g	4	3.75481
	11217	1	r	1	48.1582
	11217	1	r	2	32.0683
	11217	1	r	3	30.6325
	11217	1	r	4	32.0945
	11217	2	g	1	11.423
	11217	2	g	2	1.05762
	11217	2	g	3	0.0525173
	11217	2	g	4	1.23364
	11217	2	r	1	61.1161
	11217	2	r	2	57.2144
	11217	2	r	3	38.6712
	11217	2	r	4	60.4746
	11217	3	g	1	5.88303
	11217	3	g	2	0.469357
	11217	3	g	3	0.287552
	11217	3	g	4	0
	11217	3	r	1	98.7492
	11217	3	r	2	83.9048
	11217	3	r	3	67.7407
	11217	3	r	4	74.3377
	11260	1	g	1	22.8726
	11260	1	g	2	6.32725
	11260	1	g	3	2.17425
	11260	1	g	4	3.14284
	11260	1	r	1	46.9249
	11260	1	r	2	26.8847
	11260	1	r	3	43.2546
	11260	1	r	4	62.3812
	11260	2	g	1	24.7055
	11260	2	g	2	3.03405
	11260	2	g	3	3.60448
	11260	2	g	4	7.92333
	11260	2	r	1	56.9488
	11260	2	r	2	41.6667
	11260	2	r	3	60.1128
	11260	2	r	4	85.2298
	11260	3	g	1	9.39736
	11260	3	g	2	2.10289
	11260	3	g	3	3.05494
	11260	3	g	4	6.14596
	11260	3	r	1	31.9955
	11260	3	r	2	39.5461
	11260	3	r	3	61.9553
	11260	3	r	4	74.5593

## Sheet: Fig2a
Horizontal axis	Normalized axonal density (%)								Normalized axonal density (%)							Vertical axis	Normalized axonal density (%)								Normalized axonal density (%)							SR95531 sensitivity	ID	% of control
Distance from soma (um)	pNGF								pSBC							Distance from soma (um)	pNGF								pSBC
	20230331-11	20230331-10	20230328-4	20230328-12	20230330-5	20230330-6	20230331-2		20230331-1	20230331-9	20230328-14	20230328-11	20230330-3	20230330-4			20230331-11	20230331-10	20230328-4	20230328-12	20230330-5	20230330-6	20230331-2		20230331-1	20230331-9	20230328-14	20230328-11	20230330-3	20230330-4
-800	0	0	0	0	0	0	0		0	0	0	0	0	0		-800	0	0	0	0	0	0	0		0	0	0	0	0	0		pNGF	20230328-4	0
-790	0	0	0	0	0	0	0		0	0	0	0	0	0		-790	0	0	0	0	0	0	0		0	0	0	0	0	0			20230330-6	0
-780	0	0	0	0	0	0	0		0	0	0	0	0	0		-780	0	0	0	0	0	0	0		0	0	0	0	0	0			20230331-11	0.0177844
-770	0	0	0	0	0	0	0		0	0	0	0	0	0		-770	0	0	0	0	0	0	0		0	0	0	0	0	0
-760	0	0	0	0	0	0	0		0	0	0	0	0	0		-760	0	0	0	0	0	0	0		0	0	0	0	0	0		pSBC	20230328-14	0.00850822
-750	0	0	0	0	0	0	0		0	0	0	0	0	0		-750	0	0	0	0	0	0	0		0	0	0	0	0	0			20230331-15	0
-740	0	0	0	0	0	0	0		0	0	0	0	0	0		-740	0	0	0	0	0	0	0		0	0	0	0	0	0
-730	0	0	0	0	0	0	0		0	0	0	0	0	0		-730	0	0	0	0	0	0	0		0	0	0	0	0	0
-720	0	0	0	0	0	0	0		0	0	0	0	0	0		-720	0	0	0	0	0	0	0		0	0	0	0	0	0
-710	0	0	0	0	0	0	0		0	0	0	0	0	0		-710	0	0	0	0	0	0	0		0	0	0	0	0	0
-700	0	0	0	0	0	0	0		0	0	0	0	0	0		-700	0	0	0	0	0	0	0		0	0	0	0	0	0
-690	0	0	0	0	0	0	0		0	0	0	0	0	0		-690	0	0	0	0	0	0	0		0	0	0	0	0	0
-680	0	0	0	0	0	0	0		0	0	0	0	0	0		-680	0	0	0	0	0	0	0		0	0	0	0	0	0
-670	0	0	0	0	0	0	0		0	0	0	0	0	0		-670	0	0	0	0	0	0	0		0	0	0	0	0	0
-660	0	0	0	0	0	0	0		0	0	0	0	0	0		-660	0	0	0	0	0	0	0		0	0	0	0	0	0
-650	0	0	0	0	0	0	0		0	0	0	0	0	0		-650	0	0	0	0	0	0	0		0	0	0	0	0	0
-640	0	0	0	0	0	0	0		0	0	0	0	0	0		-640	0	0	0	0	0	0	0		0	0	0	0	0	0
-630	0	0	0	0	0	0	0		0	0	0	0	0	0		-630	0	0	0	0	0	0	0		0	0	0	0	0	0
-620	0	0	0	0	0	0	0		0	0	0	0	0	0		-620	0	0	0	0	0	0	0		0	0	0	0	0	0
-610	0	0	0	0	0	0	0		0	0	0	0	0	0		-610	0	0	0	0	0	0	0		0	0	0	0	0	0
-600	0	0	0	0	0	0	0		0	0	0	0	0	0		-600	0	0	0	0	0	0	0		0	0	0	0	0	0
-590	0	0	0	0	0	0	0		0	0	0	0	0	0		-590	0	0	0	0	0	0	0		0	0	0	0	0	0
-580	0	0	0	0	0	0	0		0	0	0	0	0	0		-580	0	0	0	0	0	0	0		0	0	0	0	0	0
-570	0	0	0	0	0	0	0		0	0	0	0	0	0		-570	0	0	0	0	0	0	0		0	0	0	0	0	0
-560	0	0	0	0	0	0	0		0	0	0	0	0	0		-560	0	0	0	0	0	0	0		0	0	0	0	0	0
-550	0	0	0	0	0	0	0		0	0	0	0	0	0		-550	0	0	0	0	0	0	0		0	0	0	0	0	0
-540	0	0	0	0	0	0	0		0	0	0	0	0	0		-540	0	0	0	0	0	0	0		0	0	0	0	0	0
-530	0	0	0	0	0	0	0		0	0	0	0	0	0		-530	0	0	0	0	0	0	0		0	0	0	0	0	0
-520	0	0	0	0	0	0	0		0	0	0	0	0	0		-520	0	0	0	0	0	0	0		0	0	0	0	0	0
-510	0	0	0	0	0	0	0		0	0	0	0	0	0		-510	0	0	0	0	0	0	0		0	0	0	0	0	0
-500	0	0	0	0	0	0	0		0	0	0	0	0	0		-500	0	0	0	0	0	0	0		0	0	0	0	0	0
-490	0	0	0	0	0	0	0		0	0	0	0	0	0		-490	0	0	0	0	0	0	0		0	0	0	0	0	0
-480	0	0	0	0	0	0	0		0	0	0	0	0	0		-480	0	0	0	0	0	0	0		0	0	0	0	0	0
-470	0	0	0	0	0	0	0		0	0	0	0	0	0		-470	0	0	0	0	0	0	0		0	0	0	0	0	0
-460	0	0	0	0	0	0	0		0	0	0	0	0	0		-460	0	0	0	0	0	0	0		0	0	0	0	0	0
-450	0	0	0	0	0	0	0		0	0	0	0	0	0		-450	0	0	0	0	0	0	0		0	0	0	0	0	0
-440	0	0	0	0	0	0	0		0	0	0	0	0	0		-440	0	0	0	0	0	0	0		0	0	0	0	0	0
-430	0	0	0	0	0	0	0		0	0	0	0	0	0		-430	0	0	0	0	0	0	0		0	0	0	0	0	0
-420	0	0	0	0	0	0	0		0	0	0	0	0	0		-420	0	0	0	0	0	0	0		0	0	0	0	0	0
-410	0	0	0	0	0	0	0		0	0	0	0	0	0		-410	0	0	0	0	0	0	0		0	0	0	0	0	0
-400	0	0	0	0	0	0	0		0	0	0	0	0	0		-400	0	0	0	0	0	0	0		0	0	0	0	0	0
-390	0	0	0	0	0	0	0		0	0	0	0	0	0		-390	0	0	0	0	0	0	0		0	0	0	0	0	0
-380	0	0	0	0	0	0	0		0	0	0	0	0	0		-380	0	0	0	0	0	0	0		0	0	0	0	0	0
-370	0	0	0	0	0	0	0		0	0	0	0	0	0		-370	0	0	0	0	0	0	0		0	0	0	0	0	0
-360	0	0	0	0	0	0	0		0	0	0	0	0	0		-360	0	0	0	0	0	0	0		0	0	0	0	0	0
-350	0	0	0	0	0	0	0		0	0	0	0	0	0		-350	0	0	0	0	0	0	0		0	0	0	0	0	0
-340	0	0	0	0	0	0	0.571429		0	0	0	0	0	0		-340	0	0	0	0	0	0	0		0	0	0	0	0	0
-330	0	0	0	0	0	0	0.571429		0	0	0	0	0	0		-330	0	0	0	0	0	0	0		0	0	0	0	0	0
-320	0.106724	0	0	0	0	0	0.571429		0.60241	0	0	0	0	0		-320	0	0	0	0	0	0	0		0	0	0	0	0	0
-310	0.106724	0	0	0.296736	0	0	0.571429		0.60241	0	0	0	0	0		-310	0	0	0	0	0	0	0		0	0	0	0	0	0
-300	0.106724	0	0	0.296736	0	0	0.571429		0.903614	0	0	0	0	0		-300	0	0	0	0	0	0	0		0	0	0	0	0	0
-290	0.106724	0	0	0.296736	0	0.429185	0.571429		0.903614	0	0	0	0	0		-290	0	0	0	0	0	0	0		0	0	0	0	0	0
-280	0.106724	0	0	0.296736	0.621118	0.429185	0.571429		0.60241	0	0	0	0	0		-280	0	0	0	0	0	0	0		0	0	0	0	0	0
-270	0.106724	0	0	0.593472	0.621118	0.429185	0.571429		0.60241	0	0	0	0	0		-270	0	0	0	0	0	0	0		0	0	0	0	0	0
-260	0.213447	0	0	0.593472	0.621118	0.429185	0.571429		0.60241	0	0	0	0	0		-260	0	0	0	0	0	0	0		0	0	0	0	0	0
-250	0.213447	0	0	0.593472	0.621118	0.429185	0.571429		0.60241	0	0	0	0	0		-250	0	0	0	0	0	0	0		0	0	0	0	0	0
-240	0.426894	0	0	0.593472	1.24224	0.858369	0.571429		0.60241	0	0	0	0	0		-240	0	0	0	0	0	0	0		0	0	0	0	0	0
-230	0.426894	0	0	0.593472	1.24224	0.858369	0.571429		0.60241	0	0	0	0	0		-230	0	0	0	0	0	0	0		0	0	0	0	0	0
-220	0.533618	0	0	0.593472	1.24224	0.858369	0.571429		0.60241	0	0	0	0	0		-220	0	0	0	0	0	0	0		0	0	0	0	0	0
-210	0.747065	0	0	0.593472	1.24224	0.858369	0.571429		0.903614	0	0.970874	0	0	0		-210	0	0	0	0	0	0	0		0	0	0	0	0	0
-200	1.06724	0	0	1.48368	1.24224	0.858369	0.571429		0.903614	0	0.970874	0	0	0		-200	0	0	0	0	0	0	0		0	0	0	0	0	0
-190	0.747065	3.125	0	1.48368	1.24224	0.858369	0.571429		0.903614	0	0.970874	0	0	0		-190	0	0	0	0	0	0	0		0	0	0	0	0	0
-180	0.640342	3.125	0	1.48368	1.24224	0.858369	0.571429		1.50602	0	0.970874	0	0	0		-180	0	0	0	0	0	0	0		0	0	0	0	0	0
-170	0.960512	3.125	0	1.48368	1.24224	0.858369	0.571429		1.50602	0	1.94175	0	0	0		-170	0	0	0	0	0	0	0		0	0	0	0	0	0
-160	0.853789	1.875	0	1.78042	1.24224	0.858369	0.571429		2.10843	2.77778	1.94175	0	0	0		-160	0	0	0	0	0	0	0		0	0	0	0	0	0
-150	1.70758	5	0.236407	1.48368	1.24224	0.858369	0.571429		2.10843	0.925926	2.91262	0	0	0		-150	0	0	0	0	0	0	0		0	0	0	0	0	0
-140	1.38741	3.125	0.70922	1.48368	1.24224	0.858369	0.571429		2.71084	1.85185	1.94175	0	0	0		-140	0	0	0	0	0	0	0		0	0	0	0	0	0
-130	0.960512	1.25	0.945627	1.78042	1.24224	0.858369	0.571429		3.01205	1.85185	1.94175	0	0	1.04167		-130	0	0	0	0	0.636943	0	0		0	0	0	0	0	0
-120	1.17396	1.875	0.945627	2.96736	1.24224	0.858369	1.71429		2.40964	1.85185	1.94175	2.38095	1.16279	1.04167		-120	0	0	0	0	2.54777	0.653595	0		0	0	0	0	0	0
-110	0.960512	1.875	0.945627	2.37389	1.86335	1.71674	4		2.40964	2.77778	4.85437	2.38095	1.16279	1.04167		-110	0	0	0	0	1.91083	0.653595	0		0	0	1.45985	0	0	0
-100	0.960512	2.5	0.945627	2.37389	3.10559	1.28755	2.28571		2.40964	2.77778	2.91262	5.95238	1.16279	1.04167		-100	0.1221	0	0	0	2.54777	3.26797	0		0	0	1.45985	0	0	0
-90	1.28068	5	1.18203	2.96736	3.10559	2.57511	2.28571		2.71084	4.62963	3.88349	8.33333	1.16279	1.04167		-90	0.610501	0.60241	0.218818	0.442478	3.18471	1.96078	0		0	0	0.729927	0	0	0
-80	1.28068	2.5	1.41844	2.37389	3.10559	2.14592	2.28571		3.31325	2.77778	4.85437	10.7143	2.32558	1.04167		-80	1.0989	1.80723	0.437637	1.32743	4.4586	3.92157	0		0.307692	0	1.45985	0	0	0
-70	1.38741	1.25	1.89125	2.67062	3.72671	2.57511	2.28571		2.71084	1.85185	3.88349	5.95238	2.32558	3.125		-70	3.0525	7.22892	5.9081	2.65487	7.00637	4.57516	0.78125		0.923077	0	1.45985	0	0	0
-60	1.38741	1.25	3.30969	2.37389	4.34783	2.57511	2.85714		2.40964	4.62963	3.88349	5.95238	5.81395	4.16667		-60	5.12821	5.42169	4.814	2.65487	4.4586	9.15033	1.5625		1.53846	0	2.18978	0	0	0
-50	1.49413	3.125	3.78251	2.67062	6.21118	2.57511	2.85714		2.10843	7.40741	3.88349	3.57143	2.32558	5.20833		-50	6.10501	5.42169	8.3151	3.9823	7.00637	9.80392	1.5625		1.84615	0	2.91971	0	0	0
-40	0.960512	5	4.25532	1.78042	6.8323	3.43348	2.85714		2.40964	3.7037	5.82524	3.57143	8.13954	5.20833		-40	8.30281	4.21687	9.84683	7.9646	4.4586	7.84314	2.34375		1.53846	0.694444	2.91971	2.0202	1.06383	0
-30	0.960512	4.375	4.96454	1.18694	4.96894	3.43348	3.42857		2.71084	5.55556	5.82524	4.7619	3.48837	4.16667		-30	6.47131	4.81928	9.62801	8.84956	8.9172	10.4575	3.125		2.15385	0.694444	4.37956	2.0202	1.06383	0
-20	0.960512	3.75	5.20095	1.48368	3.72671	4.29185	2.85714		3.31325	5.55556	4.85437	4.7619	9.30232	4.16667		-20	5.86081	9.63856	8.09628	11.9469	7.00637	6.53595	4.6875		4.61538	0.694444	6.56934	6.06061	1.06383	0
-10	0.960512	3.75	2.12766	1.78042	3.72671	3.00429	2.85714		3.01205	5.55556	3.88349	5.95238	5.81395	4.16667		-10	6.47131	6.62651	9.19037	8.84956	7.64331	8.49673	7.8125		4.92308	0.694444	5.10949	4.0404	2.12766	0.943396
0	0.853789	6.25	3.5461	2.67062	6.8323	3.43348	3.42857		5.12048	5.55556	2.91262	11.9048	8.13954	4.16667		0	6.10501	9.63856	7.65864	7.52212	5.73248	3.92157	6.25		5.53846	1.38889	7.29927	4.0404	4.25532	0.943396
10	0.960512	2.5	4.25532	2.37389	8.69565	3.43348	2.85714		4.21687	3.7037	4.85437	5.95238	11.6279	11.4583		10	4.6398	6.0241	8.97155	7.07965	8.28025	2.61438	5.46875		9.23077	3.47222	8.0292	4.0404	4.25532	1.88679
20	0.960512	1.875	2.60047	3.56083	4.34783	3.86266	3.42857		3.61446	3.7037	9.70874	2.38095	10.4651	9.375		20	5.12821	4.21687	9.84683	7.07965	5.09554	3.26797	14.8438		4.61538	3.47222	4.37956	4.0404	9.57447	5.66038
30	0.853789	3.125	5.20095	1.78042	2.48447	3.86266	2.28571		3.31325	3.7037	2.91262	2.38095	8.13954	7.29167		30	4.6398	4.81928	4.814	7.07965	3.18471	3.26797	8.59375		4.30769	3.47222	7.29927	5.05051	8.51064	3.77359
40	1.17396	3.125	5.43735	2.37389	1.86335	4.29185	2.28571		3.31325	3.7037	2.91262	1.19048	4.65116	6.25		40	4.5177	5.42169	3.28228	5.30973	1.27388	7.18954	10.1562		3.69231	4.16667	5.83942	4.0404	5.31915	3.77359
50	1.28068	3.125	6.38298	1.48368	1.86335	3.43348	2.28571		3.31325	2.77778	2.91262	1.19048	2.32558	6.25		50	2.6862	7.22892	3.50109	3.9823	3.18471	3.92157	8.59375		2.15385	6.25	4.37956	4.0404	7.44681	3.77359
60	1.28068	1.875	7.56501	1.48368	1.86335	3.43348	2.85714		2.71084	1.85185	3.88349	1.19048	2.32558	4.16667		60	2.9304	5.42169	1.31291	3.9823	1.27388	1.96078	4.6875		2.46154	4.16667	5.10949	9.09091	8.51064	4.71698
70	1.06724	2.5	6.14657	1.48368	1.86335	3.00429	2.28571		2.40964	7.40741	0.970874	1.19048	1.16279	4.16667		70	2.3199	4.21687	1.31291	3.53982	1.27388	2.61438	3.90625		2.46154	5.55556	2.91971	5.05051	8.51064	5.66038
80	2.56137	3.75	4.49173	1.48368	1.24224	3.00429	2.85714		2.71084	2.77778	0.970874	1.19048	1.16279	4.16667		80	3.4188	2.40964	1.31291	2.21239	1.27388	1.30719	3.90625		4.30769	6.94444	1.45985	8.08081	6.38298	4.71698
90	2.66809	1.875	3.78251	1.48368	1.24224	2.57511	4		2.40964	0.925926	0.970874	1.19048	1.16279	2.08333		90	3.1746	2.40964	1.09409	1.76991	1.27388	0.653595	2.34375		1.84615	6.94444	0.729927	4.0404	6.38298	4.71698
100	2.77481	1.25	3.07329	1.18694	1.24224	2.14592	3.42857		3.31325	0.925926	0.970874	1.19048	1.16279	1.04167		100	1.7094	1.20482	0.218818	1.32743	0.636943	0.653595	2.34375		1.53846	6.25	0.729927	4.0404	6.38298	3.77359
110	2.88154	1.875	3.07329	1.48368	0.621118	1.71674	2.85714		2.71084	0.925926	0.970874	1.19048	1.16279	1.04167		110	1.7094	0.60241	0.218818	0.442478	0.636943	0.653595	2.34375		1.53846	5.55556	0.729927	4.0404	2.12766	3.77359
120	1.8143	2.5	3.5461	1.48368	0.621118	1.71674	2.28571		1.80723	0.925926	0	1.19048	1.16279	1.04167		120	1.9536	0.60241	0	0	0.636943	0.653595	3.125		1.23077	4.86111	0.729927	3.0303	2.12766	3.77359
130	1.8143	3.125	2.36407	1.78042	0.621118	1.71674	2.28571		1.50602	0.925926	0	1.19048	1.16279	1.04167		130	1.9536	0	0	0	0.636943	0	0.78125		1.23077	4.86111	0.729927	3.0303	2.12766	3.77359
140	1.92102	1.25	1.18203	1.78042	0.621118	1.71674	2.85714		1.20482	0.925926	0	1.19048	0	0		140	0.976801	0	0	0	0.636943	0	0.78125		0.923077	4.86111	0.729927	2.0202	2.12766	1.88679
150	1.70758	0.625	0.472813	1.48368	0.621118	1.28755	3.42857		0.60241	0.925926	0	0	0	0		150	1.3431	0	0	0	0.636943	0	0		1.23077	4.16667	0.729927	2.0202	2.12766	1.88679
160	1.8143	1.25	0.472813	1.18694	0	1.28755	3.42857		0.60241	0.925926	0	0	0	0		160	0.854701	0	0	0	0.636943	0	0		0.923077	4.16667	0.729927	2.0202	3.19149	1.88679
170	2.13447	0.625	0.945627	1.18694	0	1.28755	1.71429		0.301205	0.925926	0	0	0	0		170	0.488401	0	0	0	0.636943	0	0		0.923077	2.77778	0.729927	2.0202	3.19149	2.83019
180	3.09498	0.625	0.70922	1.48368	0	1.28755	1.71429		0	0	0	0	0	0		180	0.488401	0	0	0	0.636943	0	0		0.923077	2.77778	0.729927	2.0202	1.06383	2.83019
190	1.92102	0	0.70922	1.48368	0	0.858369	1.14286		0	0	0	0	0	0		190	0.488401	0	0	0	0.636943	0	0		0.923077	4.16667	0.729927	1.0101	1.06383	2.83019
200	1.38741	0	0.472813	1.48368	0	0.858369	1.14286		0	0	0	0	0	0		200	0.732601	0	0	0	0	0	0		0.923077	1.38889	0.729927	1.0101	0	2.83019
210	1.8143	0	0.236407	1.48368	0	0.429185	0		0	0	0	0	0	0		210	0.610501	0	0	0	0	0	0		0.615385	1.38889	0.729927	1.0101	0	2.83019
220	1.92102	0	0.236407	1.18694	0	0.429185	0		0	0	0	0	0	0		220	0.610501	0	0	0	0	0	0		0.615385	2.08333	0.729927	1.0101	0	3.77359
230	1.49413	0	0.236407	1.48368	0	0.429185	0		0	0	0	0	0	0		230	1.221	0	0	0	0	0	0		0.615385	0.694444	0.729927	1.0101	0	3.77359
240	1.17396	0	0	1.48368	0	0.429185	0		0	0	0	0	0	0		240	0.488401	0	0	0	0	0	0		0.615385	0.694444	0.729927	1.0101	0	3.77359
250	1.28068	0	0	1.48368	0	0.429185	0		0	0	0	0	0	0		250	0.488401	0	0	0	0	0	0		0.615385	0.694444	0.729927	1.0101	0	2.83019
260	1.28068	0	0	1.18694	0	0.429185	0		0	0	0	0	0	0		260	0.488401	0	0	0	0	0	0		0.615385	0	0.729927	1.0101	0	2.83019
270	1.60085	0	0	1.18694	0	0.429185	0		0	0	0	0	0	0		270	0.1221	0	0	0	0	0	0		0.923077	0	0.729927	1.0101	0	2.83019
280	1.60085	0	0	1.18694	0	0.429185	0		0	0	0	0	0	0		280	0.1221	0	0	0	0	0	0		1.23077	0	0.729927	1.0101	0	2.83019
290	1.8143	0	0	0.890208	0	0.429185	0		0	0	0	0	0	0		290	0.1221	0	0	0	0	0	0		1.53846	0	0.729927	0	0	0.943396
300	1.92102	0	0	1.18694	0	0.429185	0		0	0	0	0	0	0		300	0.1221	0	0	0	0	0	0		1.53846	0	0.729927	0	0	0.943396
310	2.13447	0	0	1.18694	0	0.429185	0		0	0	0	0	0	0		310	0.1221	0	0	0	0	0	0		1.53846	0	0.729927	0	0	0
320	1.60085	0	0	2.37389	0	0.429185	0		0	0	0	0	0	0		320	0	0	0	0	0	0	0		1.84615	0	0.729927	0	0	0
330	2.02775	0	0	1.18694	0	0.429185	0		0	0	0	0	0	0		330	0	0	0	0	0	0	0		1.23077	0	0.729927	0	0	0
340	1.92102	0	0	0.593472	0	0.429185	0		0	0	0	0	0	0		340	0	0	0	0	0	0	0		1.23077	0	0.729927	0	0	0
350	1.8143	0	0	0.593472	0	0.429185	0		0	0	0	0	0	0		350	0	0	0	0	0	0	0		0.923077	0	0.729927	0	0	0
360	1.70758	0	0	0.296736	0	0.429185	0		0	0	0	0	0	0		360	0	0	0	0	0	0	0		0.615385	0	0.729927	0	0	0
370	1.38741	0	0	0	0	0	0		0	0	0	0	0	0		370	0	0	0	0	0	0	0		0.615385	0	0.729927	0	0	0
380	1.60085	0	0	0	0	0	0		0	0	0	0	0	0		380	0	0	0	0	0	0	0		0.615385	0	0.729927	0	0	0
390	1.17396	0	0	0	0	0	0		0	0	0	0	0	0		390	0	0	0	0	0	0	0		0.615385	0	0.729927	0	0	0
400	0.853789	0	0	0	0	0	0		0	0	0	0	0	0		400	0	0	0	0	0	0	0		0.615385	0	0	0	0	0
410	0.853789	0	0	0	0	0	0		0	0	0	0	0	0		410	0	0	0	0	0	0	0		0.615385	0	0	0	0	0
420	0.853789	0	0	0	0	0	0		0	0	0	0	0	0		420	0	0	0	0	0	0	0		0.615385	0	0	0	0	0
430	0.853789	0	0	0	0	0	0		0	0	0	0	0	0		430	0	0	0	0	0	0	0		0.615385	0	0	0	0	0
440	0.640342	0	0	0	0	0	0		0	0	0	0	0	0		440	0	0	0	0	0	0	0		0.615385	0	0	0	0	0
450	0.747065	0	0	0	0	0	0		0	0	0	0	0	0		450	0	0	0	0	0	0	0		0.307692	0	0	0	0	0
460	0.426894	0	0	0	0	0	0		0	0	0	0	0	0		460	0	0	0	0	0	0	0		0.615385	0	0	0	0	0
470	0.320171	0	0	0	0	0	0		0	0	0	0	0	0		470	0	0	0	0	0	0	0		0.923077	0	0	0	0	0
480	0.320171	0	0	0	0	0	0		0	0	0	0	0	0		480	0	0	0	0	0	0	0		0.615385	0	0	0	0	0
490	0.320171	0	0	0	0	0	0		0	0	0	0	0	0		490	0	0	0	0	0	0	0		0.615385	0	0	0	0	0
500	0.213447	0	0	0	0	0	0		0	0	0	0	0	0		500	0	0	0	0	0	0	0		0.615385	0	0	0	0	0
510	0.106724	0	0	0	0	0	0		0	0	0	0	0	0		510	0	0	0	0	0	0	0		0.615385	0	0	0	0	0
520	0	0	0	0	0	0	0		0	0	0	0	0	0		520	0	0	0	0	0	0	0		0.307692	0	0	0	0	0
530	0	0	0	0	0	0	0		0	0	0	0	0	0		530	0	0	0	0	0	0	0		0.307692	0	0	0	0	0
540	0	0	0	0	0	0	0		0	0	0	0	0	0		540	0	0	0	0	0	0	0		0.307692	0	0	0	0	0
550	0	0	0	0	0	0	0		0	0	0	0	0	0		550	0	0	0	0	0	0	0		0.307692	0	0	0	0	0
560	0	0	0	0	0	0	0		0	0	0	0	0	0		560	0	0	0	0	0	0	0		0.307692	0	0	0	0	0
570	0	0	0	0	0	0	0		0	0	0	0	0	0		570	0	0	0	0	0	0	0		0.307692	0	0	0	0	0
580	0	0	0	0	0	0	0		0	0	0	0	0	0		580	0	0	0	0	0	0	0		0.307692	0	0	0	0	0
590	0	0	0	0	0	0	0		0	0	0	0	0	0		590	0	0	0	0	0	0	0		0.615385	0	0	0	0	0
600	0	0	0	0	0	0	0		0	0	0	0	0	0		600	0	0	0	0	0	0	0		0.307692	0	0	0	0	0
610	0	0	0	0	0	0	0		0	0	0	0	0	0		610	0	0	0	0	0	0	0		0.307692	0	0	0	0	0
620	0	0	0	0	0	0	0		0	0	0	0	0	0		620	0	0	0	0	0	0	0		0.307692	0	0	0	0	0
630	0	0	0	0	0	0	0		0	0	0	0	0	0		630	0	0	0	0	0	0	0		0	0	0	0	0	0
640	0	0	0	0	0	0	0		0	0	0	0	0	0		640	0	0	0	0	0	0	0		0	0	0	0	0	0
650	0	0	0	0	0	0	0		0	0	0	0	0	0		650	0	0	0	0	0	0	0		0	0	0	0	0	0
660	0	0	0	0	0	0	0		0	0	0	0	0	0		660	0	0	0	0	0	0	0		0	0	0	0	0	0
670	0	0	0	0	0	0	0		0	0	0	0	0	0		670	0	0	0	0	0	0	0		0	0	0	0	0	0
680	0	0	0	0	0	0	0		0	0	0	0	0	0		680	0	0	0	0	0	0	0		0	0	0	0	0	0
690	0	0	0	0	0	0	0		0	0	0	0	0	0		690	0	0	0	0	0	0	0		0	0	0	0	0	0
700	0	0	0	0	0	0	0		0	0	0	0	0	0		700	0	0	0	0	0	0	0		0	0	0	0	0	0
710	0	0	0	0	0	0	0		0	0	0	0	0	0		710	0	0	0	0	0	0	0		0	0	0	0	0	0
720	0	0	0	0	0	0	0		0	0	0	0	0	0		720	0	0	0	0	0	0	0		0	0	0	0	0	0
730	0	0	0	0	0	0	0		0	0	0	0	0	0		730	0	0	0	0	0	0	0		0	0	0	0	0	0
740	0	0	0	0	0	0	0		0	0	0	0	0	0		740	0	0	0	0	0	0	0		0	0	0	0	0	0
750	0	0	0	0	0	0	0		0	0	0	0	0	0		750	0	0	0	0	0	0	0		0	0	0	0	0	0
760	0	0	0	0	0	0	0		0	0	0	0	0	0		760	0	0	0	0	0	0	0		0	0	0	0	0	0
770	0	0	0	0	0	0	0		0	0	0	0	0	0		770	0	0	0	0	0	0	0		0	0	0	0	0	0
780	0	0	0	0	0	0	0		0	0	0	0	0	0		780	0	0	0	0	0	0	0		0	0	0	0	0	0
790	0	0	0	0	0	0	0		0	0	0	0	0	0		790	0	0	0	0	0	0	0		0	0	0	0	0	0
800	0	0	0	0	0	0	0		0	0	0	0	0	0		800	0	0	0	0	0	0	0		0	0	0	0	0	0

## Sheet: Fig2b
IPSC peak (pA)	pSBC	pNGF		Connectivity
20230328-2		8.93867		pSBC			pNGF			pSOM+			pPV+			p5HT3R+			L2/3 PN			L5 PN
20230328-4		6.76289		date	cell #	connection (1/0)	date	cell #	connection (1/0)	date	cell #	connection (1/0)	date	cell #	connection (1/0)	date	cell #	connection (1/0)	date	cell #	connection (1/0)	date	cell #	connection (1/0)
20230328-7		110.766		20230328	6	0	20230328	2	1	20170623	1	0	20170603	2	0	20170804	4	0	20170603	2	0	20230413	3	0
20230328-9	30.5649			20230328	9	1	20230328	3	0	20170623	5	0	20170603	1	0	20170804	2	0	20170603	2	0	20230413	4	0
20230328-10		27.8941		20230328	11	1	20230328	4	1	20170804	1	0	20170603	1	0	20171120	8	0	20170623	3	0	20230413	6	0
20230328-11	14.4191			20230328	13	0	20230328	5	0	20170804	1	0	20170804	2	0	20171120	6	0	20170623	2	0	20230413	7	0
20230328-14	156.504			20230328	14	1	20230328	7	1	20170824	3	0	20170804	2	0	20171119	3	0	20170623	3	0	20230414	2	0
20230329-4		6.48338		20230329	7	0	20230328	10	1	20171120	1	0	20170804	3	0	20171117	1	0	20170623	4	0	20230414	3	0
20230329-5		8.36915		20230330	3	1	20230328	12	0	20171117	5	0	20170824	4	0	20171117	3	0	20170623	6	0	20230414	4	0
20230329-6		4.18844		20230330	4	1	20230329	1	0	20171118	3	0	20170824	5	0	20171118	4	0	20170623	7	0	20230414	5	0
20230330-1		17.1599		20230331	1	1	20230329	3	0	20171118	8	0	20170824	4	0	20171118	5	0	20170623	8	0	20230414	6	0
20230330-2		11.8889		20230331	5	1	20230329	4	1	20171118	1	0	20170824	5	0	20171118	2	0	20170804	3	0	20230414	8	0
20230330-3	6.7907			20230331	9	1	20230329	5	1				20170825	4	0	20171118	4	0	20170824	1	0	20230504	1	0
20230330-4	98.9835			20230331	14	0	20230329	6	1				20170825	3	0				20170824	2	0	20230504	2	0
20230330-6		13.1525		20230331	15	1	20230329	8	0				20170825	4	0				20170824	3	0	20230504	3	0
20230330-8		10.7645		20230412	2	1	20230329	9	0				20171031	1	0				20170824	4	0	20230504	4	0
20230330-11		12.2644		20230412	3	0	20230329	10	0				20171031	3	0				20170824	5	0	20230505	4	0
20230330-12		3.22659		20230412	4	0	20230329	11	0				20171031	4	0				20170825	3	0	20230505	6	0
20230331-1	74.8478			20230412	8	0	20230330	1	1				20171031	4	0				20170825	5	0	20230505	8	0
20230331-2		15.7593		20230412	9	1	20230330	2	1				20171031	4	0				20171031	5	0
20230331-3		67.318		20230412	12	0	20230330	5	0				20171120	5	0				20171031	2	0
20230331-5	16.6434			20230516	1	0	20230330	6	1				20171119	4	0				20171120	9	0
20230331-9	7.5071			20230516	3	0	20230330	7	0				20171119	1	0				20171120	10	0
20230331-11		138.463		20230516	6	1	20230330	8	1				20171119	2	0				20171120	11	0
20230331-15	2.53378			20230516	7	1	20230330	10	0				20171119	3	0				20171120	12	0
20230412-2	148.907			20230516	8	1	20230330	11	1				20171117	1	0				20171120	2	0
20230412-9	5.44668			20230517	2	0	20230330	12	1				20171117	4	0				20171120	3	0
				20230517	4	0	20230331	2	1				20171118	1	0				20171120	7	0
				20230921	1	0	20230331	3	1				20171118	2	0				20171120	8	0
				20230921	2	1	20230331	4	0				20171118	6	0				20171119	1	0
				20230922	3	0	20230331	6	0				20171118	7	0				20171119	2	0
				20230922	6	0	20230331	7	0										20171117	2	0
				20230922	8	0	20230331	8	0										20171117	3	0
				20230928	2	1	20230331	10	0										20171117	4	0
				20230928	4	1	20230331	11	1										20171117	2	0
				20230929	1	1	20230331	12	0										20171117	5	0
				20230929	2	1	20230331	13	0
				20230929	4	0	20230412	1	0
							20230412	11	0
							20230412	13	0
							20230412	14	0
							20230516	2	0
							20230516	4	0
							20230516	5	0
							20230517	3	1
							20230517	5	0
							20230517	6	0
							20230517	7	1
							20230921	3	0
							20230922	1	0
							20230922	2	0
							20230922	4	0
							20230922	5	0
							20230922	7	0
							20230928	1	1
							20230928	3	0
							20230928	5	0
							20230929	3	1
							20230929	5	0
							20230929	6	1

## Sheet: Fig2e,g,i,j
Fig. 2e
Spike probability (%)
pSBC	E-stim pre	E-stim + Opto	E-stim post		pNGF	E-stim pre	E-stim + Opto	E-stim post
20230516-6	73.3333	40	70		20230517-3	43.3333	13.3333	33.3333
20230516-7	70	20	36.6667		20230517-7	63.3333	6.66667	30
20230516-8	80	46.6667	63.3333		20230928-1	53.3333	43.3333	56.6667
20230921-2	80	36.6667	60		20230929-3	46.6667	33.3333	70
20230928-2	63.3333	40	53.3333		20230929-6	36.6667	16.6667	30
20230928-4	83.3333	70	83.3333
20230929-2	63.3333	60	56.6667
Fig. 2g
EPSC-IPSC latency (ms)
20230413-4	1.32
20230413-7	1.62
20230414-2	2.34
20230414-5	2.2
20230414-8	3.21
20230504-1	3.34
20230504-2	2.99
20230504-3	6.34
20230504-4	5.64
20230505-4	2.91
20230505-6	3.01
20230505-8	1.43
Fig. 2i
Charge (pC)	E-stim	E-stim+Opto	E-stim (EGABA)	E-stim+Opto (EGABA)
20230413-4	0.585207	0.636746	0.753942	0.709631
20230413-7	0.0216409	0.0388692	0.421758	0.431086
20230414-2	0.397482	0.667372	0.940389	0.986968
20230414-5	0.259178	0.41002
20230414-8	0.250974	0.426891
20230504-1	0.144024	0.273973	0.260687	0.265179
20230504-2	0.0882327	0.0773844	0.370252	0.32806
20230504-3	0.16479	0.198426	0.675741	0.670216
20230504-4	0.139451	0.275164	0.34436	0.316744
20230505-4	0.138872	0.182609	0.876962	0.821772
20230505-6	0.0366082	0.0588691	0.509491	0.454747
20230505-8	0.19538	0.19914	1.51453	1.41612
Fig. 2j
Normalized charge	E-stim+Opto/E-stim	E-stim+Opto(EGABA)/E-stim(EGABA)
20230413-4	1.08807	0.941228
20230413-7	1.7961	0.894732
20230414-2	1.679	1.04953
20230414-5	1.44334
20230414-8	1.70094
20230504-1	1.90227	1.01723
20230504-2	0.877049	0.886045
20230504-3	1.20411	0.991824
20230504-4	1.9732	0.919805
20230505-4	1.31495	0.937067
20230505-6	1.60808	0.892552
20230505-8	1.01924	0.935023

## Sheet: Fig3
Panel c	YFP Sham low	Stim low		YFP Sham high	Stim high		ChR2 Sham low	ChR2 Stim low		ChR2 Sham high	ChR2 Stim high
	53.125	65.385		50.495	47.664		65.385	27.273		57.955	29.197
	49.515	63.75		53.125	56.667		64.557	68.919		65.385	19.549
	80.952	76.119		56.044	47.619		75	60		56.044	60
	63.75	45.133		80	39.823		57.303	42.202		52.041	14.961
	79.688	78.462		55.435	52.041		64.557	71.831		68.919	51.515
	55.435	55.435		64.557	78.462		58.621	56.044		56.044	50.495
	59.302	63.75		64.557	60.714		59.302	68		57.955	36.752
	66.234	82.258		56.044	67.105		69.863	60		62.195	37.5
	64.557	61.446		65.385	70.833		76.119	49.038		69.863	22.689
	53.125	79.688		62.963	60.714
	53.125	79.688
Panel D	YFP Sham low	Stim low		YFP Sham high	Stim high		ChR2 Sham low	ChR2 Stim low		ChR2 Sham high	ChR2 Stim high
	41.667	15.385		44.554	40.187		15.385	10		23.864	47.445
	19.417	10		35.417	41.111		32.911	20.27		30.769	67.669
	4.762	14.925		13.187	3.81		17.647	15.294		39.56	28.235
	27.5	39.823		23.009	18.605		28.09	17.431		29.592	66.929
	17.188	6.154		32.609	39.796		26.582	12.676		27.027	45.455
	21.739	21.739		22.785	0		10.345	15.385		38.462	30.693
	25.581	28.75		30.38	25		34.884	10.667		13.636	53.846
	23.377	3.226		39.56	13.158		17.808	25.882		26.829	30.833
	27.848	19.512		30.769	13.889		8.955	14.423		24.658	31.933
	35.417	10.938		14.815	21.429
Panel E	YFP Sham low	Stim low		YFP Sham high	Stim high		ChR2 Sham low	ChR2 Stim low		ChR2 Sham high	ChR2 Stim high
	3.96	8.411		2.083	11.538		10.256	10.256		14.773	6.569
	11.459	2.222		29.127	25		2.532	4.054		3.846	3.759
	28.572	47.619		15.872	8.956		5.882	22.353		3.297	11.765
	39.823	20.93		10	7.965		10.113	39.449		18.368	13.385
	10.87	5.102		0	7.691		7.595	14.085		4.054	2.02
	12.658	16.923		18.836	25		31.035	3.297		4.396	18.812
	2.532	13.095		15.116	8.75		5.814	16		28.409	9.401
	3.297	18.421		7.792	8.065		9.589	9.411		4.879	22.5
	1.282	11.111		5.064	6.024		5.971	28.846		5.48	35.294
	12.346	8.333		7.292	7.813

## Sheet: Fig4
Panel a
YFP	0.04	0	0	0	0	0	0	0	0	0
	0.07	0	0	0	0	20	0	20	0	0
	0.16	20	20	20	20	20	20	20	40	20
	0.4	40	60	40	40	60	60	60	60	40
	0.6	60	80	80	80	100	60	80	80	80
	1	100	100	80	100	100	80	100	80	100
ChR2	0.04	0	0	0	0	0	0	0	0	0
	0.07	20	0	0	0	0	0	0	0	0
	0.16	20	40	20	20	20	40	20	20	20
	0.4	60	60	40	60	60	40	40	60	40
	0.6	80	80	80	60	80	60	60	80	80
	1	100	80	100	100	100	80	100	100	80
Panel b
YFP	0.04	0	0	0	0	0	0	0	0	0
	0.07	0	0	0	20	0	20	0	0	20
	0.16	20	20	20	20	20	40	20	20	20
	0.4	40	60	40	60	40	60	60	40	60
	0.6	80	80	80	100	80	60	80	80	100
	1	100	100	100	100	80	100	100	100	100
ChR2	0.04	20	0	0	0	0	0	0	0	0
	0.07	20	20	20	20	20	0	0	20	20
	0.16	40	40	40	40	40	40	60	40	40
	0.4	80	60	80	60	60	80	60	80	60
	0.6	100	100	80	100	100	80	60	100	100
	1	100	100	100	100	100	100	100	100	100
Panel c
YFP	0.04	0	0	0	0	0	0	0	0	0
	0.07	20	0	0	20	20	0	0	0	0
	0.16	60	20	20	40	20	20	40	20	20
	0.4	80	40	60	40	60	40	60	60	40
	0.6	100	80	80	60	100	60	80	80	60
	1	100	80	100	80	100	100	100	80	100
ChR2	0.04	0	0	0	0	0	0	0	0	0
	0.07	0	0	20	0	0	0	20	0	0
	0.16	20	20	20	40	20	20	20	40	20
	0.4	40	40	60	60	60	40	60	60	60
	0.6	60	80	80	80	80	60	80	80	80
	1	100	100	100	100	80	100	100	100	80

## Sheet: Fig5f
Fig.5f
	mean_control_session 1	sem_control_session 1	mean_control_session 2	sem_control_session 2	mean_control_session 3	sem_control_session 3	mean_Chrimson_session 1	sem_Chrimson_session 1	mean_Chrimson_session 2	sem_Chrimson_session 2	mean_Chrimson_session 3	sem_Chrimson_session 3
	-0.000609696	0.000758811	-0.00120504	0.000789232	-0.000930407	0.000715376	0.000905293	0.00063708	-0.000337505	0.000623988	-0.000295194	0.000666088
	0.000872888	0.000771542	-0.00041041	0.000852653	0.000656061	0.000675264	0.000234726	0.000607366	-0.000384025	0.00060542	-0.000813169	0.000606133
	-0.000194813	0.000690109	-0.000643003	0.000708988	0.0015487	0.000738639	0.000224266	0.000635675	-0.000860225	0.000598448	-0.00114283	0.000641984
	0.000356274	0.000676633	-0.000377553	0.00069898	0.000488647	0.000737208	0.000606153	0.000606552	-0.000598904	0.000592766	-0.000138892	0.000622128
	-0.00131295	0.000649749	0.00130463	0.000703524	-0.00112728	0.000705079	4.81852e-05	0.00058831	-0.000728117	0.000618112	-0.000123215	0.000608993
	-0.000401888	0.000648145	-0.000526882	0.000718082	0.000869446	0.000811011	-0.000172128	0.00064467	0.00153934	0.000607022	0.00158874	0.000577122
	-0.000191059	0.000707856	-0.000321121	0.000655404	-0.000671834	0.000696367	-0.000810347	0.000622731	0.000799143	0.000620564	-0.000669843	0.00057943
	-0.000946702	0.000659749	-0.000255136	0.000728517	-0.000771841	0.00066039	-0.000604436	0.000625378	-0.000334265	0.000604664	0.000332696	0.00062508
	-2.26029e-06	0.000807059	0.00119106	0.000713537	-0.00126316	0.000724429	0.000265728	0.000686013	0.00121	0.000661779	-0.000309555	0.000641262
	0.00157309	0.000823539	3.33819e-05	0.000786274	0.000500707	0.000786994	-0.00159061	0.000670764	-0.00127646	0.000646814	0.000703699	0.000717105
	-0.000371273	0.000889585	0.00176202	0.000806359	-0.00025211	0.000889822	-0.00238415	0.0007691	-0.000247867	0.000718994	0.00118021	0.000683161
	-0.000730409	0.000878767	0.00128857	0.000902651	0.000240493	0.000906144	-0.000965006	0.000838627	0.000383174	0.000788719	0.00148795	0.000791091
	0.00319095	0.00144489	0.0024693	0.0010668	0.00152288	0.00119651	0.00268667	0.00115271	0.00376484	0.00107551	0.0033456	0.000959208
	0.00541787	0.00217568	0.00496045	0.00144571	0.00523564	0.00164305	0.00533745	0.001524	0.00850354	0.00135247	0.00714258	0.00115903
	0.0108677	0.00272658	0.00715598	0.00172013	0.00875076	0.00204067	0.00667342	0.00173148	0.0116831	0.00169595	0.0118717	0.0013959
	0.0116059	0.00284563	0.00823376	0.00186749	0.0102507	0.00211857	0.00930303	0.00179086	0.0145802	0.00185053	0.0122073	0.00157708
	0.0137572	0.00298749	0.00962096	0.00196598	0.011204	0.00230352	0.0104152	0.00202289	0.0152211	0.00202289	0.0137621	0.00168425
	0.0133889	0.00297415	0.0100747	0.00202743	0.0140765	0.00231566	0.0117516	0.00203289	0.0181306	0.00207658	0.0148558	0.001776
	0.0154483	0.00301815	0.0118758	0.00216014	0.0152824	0.0026516	0.0126845	0.00218195	0.0184722	0.00221409	0.0163846	0.00184104
	0.016675	0.00315441	0.0139263	0.00228303	0.0165739	0.00271829	0.0130963	0.00223053	0.0196699	0.00229685	0.0187006	0.00211424
	0.0158877	0.00306243	0.013375	0.00232271	0.0171136	0.00292954	0.0139518	0.00233448	0.0205979	0.00236057	0.0190025	0.00209136
	0.0169047	0.00315457	0.0140387	0.00240789	0.0184894	0.00315381	0.0142359	0.00237486	0.0219028	0.00247132	0.0189798	0.00213537
	0.017427	0.00323495	0.0164745	0.00244104	0.0203627	0.00306262	0.0148921	0.0025442	0.0217946	0.00250743	0.0204403	0.00228189
	0.0191174	0.00329646	0.0164527	0.00254804	0.0206781	0.00293631	0.0146401	0.00247969	0.0231937	0.00263894	0.0208861	0.00231163
	0.0167327	0.00331835	0.0150911	0.00243192	0.0195789	0.00303431	0.0138148	0.00245885	0.0233674	0.00264619	0.0203483	0.00246751
	0.0184367	0.00335877	0.0152554	0.0024268	0.020431	0.00289968	0.0144277	0.00244178	0.0237747	0.00260711	0.0220203	0.00254927
	0.0186309	0.00326227	0.0155567	0.00244419	0.0193709	0.00293327	0.0153421	0.00246141	0.0229279	0.00261478	0.021022	0.00253978
	0.018614	0.00344353	0.013852	0.00239508	0.0197515	0.0030447	0.0147631	0.00249986	0.0223815	0.00261724	0.0224326	0.00262651
	0.0200623	0.00341268	0.0156328	0.00252077	0.0200134	0.00303062	0.0144855	0.00242557	0.0216727	0.00261633	0.0212507	0.00265962
	0.0207097	0.00350029	0.0162832	0.00262255	0.0191668	0.00305885	0.0131445	0.00251561	0.0210094	0.00266467	0.0210309	0.00289114
	0.0194572	0.00340585	0.0157301	0.00251523	0.0203473	0.00297914	0.0137234	0.00244706	0.0207342	0.00270015	0.021266	0.00287605
	0.0171546	0.00339872	0.0165537	0.00250035	0.0182679	0.00298356	0.0126759	0.00243955	0.020453	0.00263917	0.0194244	0.00284266
	0.0211502	0.00360586	0.01754	0.00255448	0.0204542	0.00325818	0.0147216	0.00254669	0.0210979	0.00270124	0.0215035	0.00289836
	0.0208363	0.00361473	0.0176177	0.0027103	0.0212947	0.00327454	0.0151879	0.00254521	0.020609	0.00287591	0.0210753	0.0030231
	0.0198109	0.00370299	0.017414	0.00273489	0.0208171	0.0032365	0.0163757	0.00265404	0.0226273	0.00298661	0.0214447	0.00311559
	0.0205829	0.00374468	0.0187476	0.00283631	0.0217563	0.00335987	0.0157717	0.00268733	0.0230108	0.00319327	0.0212648	0.00318021
	0.0223976	0.00385939	0.0180659	0.00293243	0.0213511	0.00350979	0.015479	0.00282361	0.0238322	0.00336395	0.0215259	0.00332094
	0.0230523	0.00389064	0.0179118	0.00288838	0.0223195	0.00348389	0.0169868	0.00282404	0.0231007	0.00338088	0.0223022	0.00341273
	0.0229749	0.00397433	0.0187442	0.00304529	0.0244581	0.00359828	0.0160605	0.00286156	0.0226825	0.00344609	0.0220569	0.00338714
	0.0235988	0.00398748	0.019029	0.00300009	0.0216089	0.00370764	0.0162645	0.00284209	0.024516	0.00353932	0.0233586	0.00340391
	0.0246221	0.00417078	0.019517	0.00308237	0.0209743	0.00371382	0.0148364	0.0028802	0.0229692	0.0035658	0.0236169	0.00357774
	0.0241496	0.00411518	0.020402	0.00310204	0.022211	0.0037705	0.0156376	0.00292737	0.0247932	0.00358939	0.0236973	0.00350375
	0.0239409	0.00422325	0.0211579	0.0031581	0.0206458	0.00382807	0.0161638	0.00292893	0.0248335	0.0035622	0.0237101	0.00363224
	0.0245438	0.00418516	0.0197939	0.00311581	0.0238594	0.00391415	0.016894	0.00297793	0.0253046	0.0035933	0.0247985	0.00353416
	0.0238368	0.00411286	0.0191467	0.0031475	0.0230493	0.00393142	0.0165201	0.00306729	0.0232131	0.00359239	0.0238024	0.00376045
	0.0240823	0.00411542	0.018844	0.00311401	0.0228247	0.00397438	0.0161186	0.00307144	0.0247552	0.00357435	0.0247577	0.00371471
	0.0236744	0.00423725	0.0201181	0.00322867	0.0223475	0.00401426	0.0167448	0.00303101	0.0234247	0.00359905	0.0243345	0.00380387
	0.0249986	0.00422276	0.0183544	0.00325018	0.0223278	0.00396946	0.0158559	0.00299379	0.0239816	0.00361612	0.0246109	0.00393866
	0.0236997	0.00427692	0.0192262	0.0032525	0.0231442	0.00391846	0.0155973	0.00304211	0.0233469	0.00359707	0.0241095	0.00375668
	0.0239058	0.0041662	0.0197144	0.00319857	0.0232598	0.00389544	0.0145172	0.00303766	0.0240955	0.00367778	0.0251807	0.00392908
	0.0241151	0.00412431	0.0184433	0.00317749	0.0215744	0.00386461	0.0145993	0.00300403	0.0224275	0.00355708	0.0249724	0.00386736
	0.022398	0.00425943	0.0188239	0.00320622	0.0230129	0.00388132	0.0158244	0.00312473	0.023191	0.00360999	0.0250479	0.00388373
	0.0231892	0.00423685	0.0200778	0.00318698	0.0229576	0.00386537	0.0148308	0.00309576	0.0223713	0.00352848	0.024063	0.00376762
	0.0226122	0.00426878	0.0205907	0.00310201	0.0211673	0.00387167	0.014545	0.00305271	0.0208028	0.00352093	0.0249178	0.0037784
	0.0220632	0.00427303	0.018352	0.00319618	0.02107	0.00386305	0.0143552	0.00302035	0.022223	0.00353074	0.0245191	0.00400588
	0.0230286	0.00428613	0.0186886	0.00317709	0.0215432	0.003888	0.0143768	0.00300512	0.0212923	0.00342307	0.0252239	0.0038567
	0.0221462	0.00415212	0.0196216	0.00317153	0.020856	0.00395977	0.0151606	0.00308634	0.0217647	0.00340013	0.0234502	0.00393274
	0.0229034	0.0040747	0.020024	0.00310425	0.0202249	0.00381375	0.0141003	0.00309491	0.0210975	0.0035222	0.0246819	0.00379717
	0.0238765	0.0041804	0.0176842	0.00320873	0.0192436	0.00384186	0.0146275	0.00300899	0.0218908	0.00354129	0.0229519	0.00405273
	0.0226835	0.00421675	0.0202753	0.00323312	0.0202791	0.00384202	0.0145655	0.00316874	0.0225874	0.00372273	0.0242717	0.0037563
	0.0212449	0.00414138	0.0183101	0.00313041	0.0188829	0.00376787	0.0153028	0.00324104	0.0220412	0.00366128	0.0228387	0.00373709
	0.0226031	0.0040028	0.0195598	0.00323789	0.0189806	0.00385372	0.013896	0.00308133	0.0204467	0.00353589	0.0222384	0.00357751
	0.0223534	0.00411108	0.0175177	0.00313374	0.0205086	0.00386549	0.0126433	0.00305525	0.0211041	0.00345606	0.0220692	0.00372079
	0.0212316	0.00411319	0.0181991	0.00311514	0.0194538	0.00381834	0.0123836	0.00316307	0.021137	0.00342986	0.0226433	0.00368779
	0.0199364	0.00410468	0.0184489	0.003191	0.0200424	0.00387243	0.0135731	0.00310315	0.0209247	0.00349602	0.0221352	0.00372942
	0.0211792	0.00401826	0.0178277	0.00312858	0.0178353	0.0038574	0.0135862	0.00321388	0.02018	0.0034882	0.0207558	0.00371184
	0.0215037	0.00399566	0.0178867	0.00314139	0.0191875	0.00379226	0.0111501	0.00317879	0.0212906	0.00352641	0.0213267	0.00355115
	0.0215887	0.0039999	0.0180326	0.00315376	0.0187026	0.00386298	0.0135976	0.00308877	0.0200583	0.00336055	0.0235146	0.0037513
	0.0208277	0.00385048	0.0159295	0.00309203	0.0182756	0.00374566	0.012825	0.00306527	0.020264	0.003355	0.0213168	0.00417103
	0.0191384	0.00393203	0.0161546	0.00312118	0.0180165	0.00387317	0.0118403	0.00306414	0.0189794	0.00334485	0.0229555	0.00421856
	0.0213426	0.00399779	0.0160074	0.00311442	0.0174109	0.00374762	0.011371	0.00300951	0.0192428	0.00349585	0.0225807	0.00398757
	0.0205984	0.00392102	0.0144955	0.00307636	0.0173442	0.00378568	0.0115494	0.00314451	0.0196164	0.00338101	0.0226914	0.00404686
	0.0187696	0.00393167	0.0140309	0.00306771	0.0172267	0.00369781	0.0114585	0.00307191	0.01708	0.00329467	0.0232062	0.00394676
	0.0198902	0.00395271	0.0157579	0.00307227	0.0183457	0.00375979	0.0111059	0.00312028	0.0184517	0.00329356	0.0235198	0.00376483
	0.0194438	0.00385784	0.0130108	0.00315382	0.0189411	0.00372731	0.011442	0.00307461	0.0195006	0.00326496	0.0224038	0.00397694
	0.0193202	0.00384271	0.0134716	0.00311684	0.0179799	0.00379471	0.0104938	0.00301681	0.0173301	0.00313212	0.0234393	0.00441211
	0.0191632	0.00382759	0.0146213	0.00311336	0.0175313	0.00367273	0.0110419	0.00307664	0.0175293	0.00319907	0.022996	0.00405162
	0.0184187	0.00387576	0.0120234	0.00310514	0.0162387	0.00364371	0.00905138	0.00300084	0.0161801	0.00322974	0.0212272	0.00399814
	0.0184967	0.00375055	0.0115836	0.00312119	0.0162756	0.00371247	0.00976965	0.00305802	0.0165142	0.0031763	0.0219529	0.00386153
	0.0180614	0.00383504	0.0108072	0.00309427	0.0156124	0.00359924	0.00995242	0.0031702	0.01713	0.00311391	0.0224383	0.00369867
	0.0167371	0.00385355	0.0128462	0.00300752	0.0169186	0.00364568	0.00923241	0.00304855	0.0163026	0.00322431	0.0211373	0.00387635
	0.0170327	0.00389974	0.0120057	0.00314573	0.0156149	0.00368277	0.00821708	0.00301789	0.0160698	0.00315721	0.0208606	0.00400028
	0.0158574	0.00390176	0.0128237	0.00306435	0.0145944	0.00363802	0.00790436	0.00292887	0.0159379	0.00313157	0.0199837	0.00377553
	0.0158598	0.00384362	0.0111199	0.00311199	0.0156815	0.00360506	0.00937446	0.00295859	0.0168894	0.00323729	0.0212992	0.00399
	0.0164441	0.00382766	0.0124946	0.00309171	0.0164678	0.00368522	0.00880539	0.00293753	0.0172356	0.00332727	0.0199539	0.00411827
	0.0170886	0.00382978	0.0110587	0.0031041	0.0144701	0.00364185	0.0085332	0.00282601	0.0168561	0.0031944	0.0194858	0.00401122
	0.0144698	0.00391046	0.0123595	0.00309787	0.0160106	0.00369171	0.00973625	0.002919	0.0162022	0.00313271	0.0204565	0.00390426
	0.0160917	0.00388578	0.0115313	0.00304722	0.0144688	0.00370714	0.00955083	0.00301599	0.0158519	0.00312984	0.0182134	0.00435281
	0.0149941	0.00391469	0.0110626	0.00309066	0.0140366	0.00370885	0.00867517	0.00294475	0.0159223	0.00315725	0.0200562	0.00395599
	0.0141185	0.00381853	0.0109249	0.0029885	0.0149014	0.00358475	0.00861084	0.00298435	0.0149361	0.00322153	0.018969	0.00376849
	0.0133022	0.00387387	0.0104752	0.00303271	0.0146881	0.00363548	0.00767483	0.00314888	0.0159824	0.00323652	0.0184082	0.00353906
	0.0135953	0.00380435	0.00898835	0.00294816	0.0139575	0.00358042	0.00816119	0.00316289	0.0154531	0.00319328	0.0174892	0.00362633
	0.0139424	0.00385227	0.00864634	0.00304562	0.0134549	0.00349107	0.00778917	0.00297998	0.0144672	0.00316751	0.0163945	0.00369626
	0.012452	0.00384309	0.00800611	0.00297184	0.0124191	0.00351914	0.00643921	0.00296768	0.0137385	0.00306885	0.018711	0.003929
	0.0129003	0.00384224	0.00937204	0.002948	0.0133592	0.00357047	0.00631439	0.00287494	0.0142212	0.00308696	0.0187555	0.00395856
	0.0129473	0.00375321	0.00972767	0.00287729	0.0142648	0.00350805	0.00574623	0.00292815	0.0127842	0.0030637	0.0183947	0.00383111
	0.0119243	0.00385242	0.00956322	0.00289341	0.0146503	0.00358531	0.0060204	0.00301836	0.0138726	0.0031393	0.0170469	0.00381047
	0.0118716	0.00382138	0.00779711	0.00288129	0.0143275	0.00350182	0.00629351	0.00292729	0.0129705	0.00321075	0.0177919	0.00383493
	0.0112425	0.00384228	0.00773879	0.00290712	0.0125233	0.0033759	0.00630349	0.00295171	0.0137216	0.00312985	0.0168212	0.00405594
	0.011233	0.00386268	0.0079837	0.00288214	0.012625	0.0034248	0.00605211	0.00288973	0.0137375	0.00312032	0.0170845	0.0040281
	0.0103595	0.0037956	0.00803415	0.00283467	0.0116882	0.00341165	0.00582474	0.00290666	0.0126485	0.00308539	0.016047	0.0039001
	0.0119672	0.00380698	0.00615419	0.00291996	0.011452	0.00334926	0.00519887	0.00296927	0.0123255	0.00295255	0.0164572	0.00379991
	0.010936	0.00382478	0.00692021	0.00293857	0.0139514	0.00331534	0.00529028	0.00290821	0.0133138	0.00314677	0.0170241	0.00373733
	0.0111421	0.0038291	0.00547579	0.0028006	0.0131626	0.00335186	0.00552251	0.00290376	0.0130826	0.00315823	0.0149418	0.00371789
	0.0103315	0.00381163	0.0046442	0.00285163	0.0133156	0.00332272	0.00638377	0.00285579	0.011646	0.00299838	0.0157112	0.00381494
	0.00884798	0.00375254	0.00617738	0.00286059	0.0127437	0.00332968	0.00742832	0.00288364	0.0105643	0.00299894	0.014902	0.00392209
	0.0111092	0.00379055	0.00515103	0.00280361	0.011646	0.00331699	0.00685565	0.00297226	0.0113876	0.00306499	0.01472	0.00387075
	0.0103835	0.00370017	0.005542	0.00281906	0.0119587	0.00337659	0.00681427	0.00291156	0.0132563	0.00319453	0.0145366	0.00379306
	0.00893247	0.00368943	0.00532984	0.00283744	0.0113745	0.00325414	0.00566198	0.002863	0.0118483	0.00319506	0.0146122	0.00374181
	0.0117276	0.00373446	0.00582397	0.0028341	0.0116217	0.00325683	0.00576927	0.0029956	0.0123456	0.00310415	0.0143944	0.00367188

## Sheet: Fig5
All neurons						L2/3							L5
			Fig5g,h	Fig5i							Fig.5j							Fig.5k
sample	session	ID	auc	(auc#-auc1)/auc1			sample	session	position	ID	(auc#-auc1)/auc1			sample	session	position	ID	(auc#-auc1)/auc1
control	1	0	0.217165	0			control	2	0	0	-0.958682			control	2	2	108	-0.847853
control	1	1	0.10555	0			control	2	0	1	2.16201			control	2	2	109	-2.029
control	1	2	-0.0064237	0			control	2	0	2	19.8321			control	2	2	110	-0.231363
control	1	3	0.100076	0			control	2	0	3	1.67825			control	2	2	111	-1.99306
control	1	4	0.0756891	0			control	2	0	4	-1.27843			control	2	2	112	-0.119604
control	1	5	0.279306	0			control	2	0	5	0.275801			control	2	2	113	-1.12231
control	1	6	0.872425	0			control	2	0	6	2.22331			control	2	2	114	1.18779
control	1	7	0.148725	0			control	2	0	7	3.8741			control	2	2	115	0.0640279
control	1	8	-0.15018	0			control	2	0	8	10.4815			control	2	2	116	4.16166
control	1	9	-0.0353542	0			control	2	0	9	0.342133			control	2	2	117	-1.05986
control	1	10	0.171796	0			control	2	0	10	0.577903			control	2	2	118	-0.407313
control	1	11	-0.106115	0			control	2	0	11	-2.01746			control	2	2	119	-0.278377
control	1	12	0.113571	0			control	2	0	12	41.5222			control	2	2	120	-0.257797
control	1	13	0.152664	0			control	2	0	13	-1.01627			control	2	2	121	-0.614283
control	1	14	0.116011	0			control	2	0	14	1.6705			control	2	2	122	-0.335299
control	1	15	0.0034068	0			control	2	0	15	1.9556			control	2	2	123	0.0691519
control	1	16	-0.171468	0			control	2	0	16	-1.62156			control	2	2	124	-0.0906868
control	1	17	-0.294937	0			control	2	0	17	-0.759066			control	2	2	125	3.82854
control	1	18	-0.0415173	0			control	2	0	18	0.493399			control	2	2	126	-0.256624
control	1	19	0.637799	0			control	2	0	19	-0.344733			control	2	2	127	-0.0302591
control	1	20	0.213419	0			control	2	0	20	0.194133			control	2	2	128	-0.807421
control	1	21	-0.107274	0			control	2	0	21	1.61725			control	2	2	129	-0.919975
control	1	22	0.210834	0			control	2	0	22	0.260682			control	2	2	130	-0.701948
control	1	23	0.0515706	0			control	2	0	23	2.23538			control	2	2	131	-0.670557
control	1	24	-0.0050656	0			control	2	0	24	0.162022			control	2	2	132	-0.0438397
control	1	25	0.0872828	0			control	2	0	25	-0.400524			control	2	2	133	-0.508349
control	1	26	0.348408	0			control	2	0	26	8.83465			control	2	2	134	-0.922585
control	1	27	0.0115515	0			control	2	0	189	0.247108			control	2	2	135	-0.869342
control	1	28	0.513747	0			control	2	0	190	2.10515			control	2	2	136	-0.684702
control	1	29	0.184356	0			control	2	0	191	-5.97305			control	2	2	137	-0.6322
control	1	30	-0.0427098	0			control	2	0	192	-1.02619			control	2	2	138	0.23892
control	1	31	-0.249694	0			control	2	0	193	-4.56166			control	2	2	139	-1.13471
control	1	32	0.0893054	0			control	2	0	194	2.77532			control	2	2	140	-0.575511
control	1	33	0.191318	0			control	2	0	195	-0.598822			control	2	2	141	-0.846573
control	1	34	0.208395	0			control	2	0	196	-1.42983			control	2	2	142	-0.468348
control	1	35	0.0425686	0			control	2	0	197	-0.778869			control	2	2	143	-0.836458
control	1	36	-0.071896	0			control	2	0	198	-6.26137			control	2	2	144	-0.67276
control	1	37	-0.0155955	0			control	2	0	199	-0.660669			control	2	2	145	-0.791695
control	1	38	0.176656	0			control	3	0	0	1.01935			control	2	2	146	-0.561891
control	1	39	0.159154	0			control	3	0	1	0.389538			control	2	2	147	-0.295076
control	1	40	-0.0909259	0			control	3	0	2	-9.60217			control	2	2	148	0.447103
control	1	41	0.411315	0			control	3	0	3	-1.0342			control	2	2	149	-0.0653437
control	1	42	0.0129055	0			control	3	0	4	-0.677381			control	2	2	150	0.575513
control	1	43	0.0241961	0			control	3	0	5	0.100406			control	2	2	151	-0.577274
control	1	44	0.178146	0			control	3	0	6	1.91046			control	2	2	152	-0.198134
control	1	45	-0.0361508	0			control	3	0	7	3.17432			control	2	2	153	-0.288863
control	1	46	-0.145767	0			control	3	0	8	9.11902			control	2	2	154	0.278726
control	1	47	0.264149	0			control	3	0	9	1.48189			control	2	2	155	-0.0972201
control	1	48	-0.0638849	0			control	3	0	10	0.647721			control	2	2	156	-0.885075
control	1	49	-0.122997	0			control	3	0	11	-2.82673			control	2	2	157	0.256649
control	1	50	0.0408555	0			control	3	0	12	-20.8844			control	2	2	158	0.402955
control	1	51	0.344157	0			control	3	0	13	-0.134897			control	2	2	159	0.0230285
control	1	52	0.123503	0			control	3	0	14	-2.08171			control	2	2	160	51.0031
control	1	53	0.746323	0			control	3	0	15	-0.883083			control	2	2	161	-0.591842
control	1	54	0.111185	0			control	3	0	16	0.142898			control	2	2	162	-0.0779964
control	1	55	0.0833167	0			control	3	0	17	0.106059			control	2	2	163	-2.43493
control	1	56	0.0926496	0			control	3	0	18	0.0240413			control	2	2	164	-0.335579
control	1	57	0.282712	0			control	3	0	19	-0.200321			control	2	2	165	-0.691734
control	1	58	0.109676	0			control	3	0	20	0.0709357			control	2	2	166	-0.365035
control	1	59	-0.409078	0			control	3	0	21	1.64905			control	2	2	167	-0.317091
control	1	60	0.461146	0			control	3	0	22	0.653415			control	2	2	168	0.685499
control	1	61	-0.194002	0			control	3	0	23	1.29643			control	2	2	169	-0.720161
control	1	62	-0.150055	0			control	3	0	24	-0.0286316			control	2	2	170	0.202168
control	1	63	0.225227	0			control	3	0	25	-0.343571			control	2	2	171	-1.34429
control	1	64	-0.255867	0			control	3	0	26	1.19142			control	2	2	172	-1.43152
control	1	65	0.394618	0			control	3	0	189	-1.78235			control	2	2	173	-1.11568
control	1	66	0.338457	0			control	3	0	190	1.8155			control	2	2	174	0.0391375
control	1	67	0.529019	0			control	3	0	191	-4.90311			control	2	2	175	0.199553
control	1	68	-0.0320013	0			control	3	0	192	-1.47982			control	2	2	176	0.226538
control	1	69	-0.211631	0			control	3	0	193	-0.301797			control	2	2	177	-1.08353
control	1	70	0.324322	0			control	3	0	194	10.828			control	2	2	178	-0.373552
control	1	71	-0.0214558	0			control	3	0	195	0.992351			control	2	2	179	0.320517
control	1	72	0.11493	0			control	3	0	196	-1.23434			control	2	2	180	-0.276889
control	1	73	0.146392	0			control	3	0	197	0.0230062			control	2	2	181	-0.426977
control	1	74	0.146506	0			control	3	0	198	-1.87322			control	2	2	182	1.17335
control	1	75	0.251797	0			control	3	0	199	-2.2668			control	2	2	183	-0.438318
control	1	76	0.356877	0			Chrimson	2	0	0	0.619637			control	2	2	184	-0.22263
control	1	77	0.180518	0			Chrimson	2	0	1	1.06097			control	2	2	185	-1.07389
control	1	78	0.703127	0			Chrimson	2	0	2	0.0747447			control	2	2	186	0.71006
control	1	79	2.23815	0			Chrimson	2	0	3	63.6451			control	2	2	187	-0.593665
control	1	80	0.641847	0			Chrimson	2	0	4	0.141528			control	2	2	188	-0.546278
control	1	81	-0.203752	0			Chrimson	2	0	5	6.71384			control	2	2	261	-0.878921
control	1	82	-0.0921922	0			Chrimson	2	0	6	-0.668651			control	2	2	262	-0.512296
control	1	83	1.02416	0			Chrimson	2	0	7	-0.104184			control	2	2	263	-1.05792
control	1	84	-0.0316182	0			Chrimson	2	0	8	0.164132			control	2	2	264	0.681625
control	1	85	0.282223	0			Chrimson	2	0	9	0.222255			control	2	2	265	-1.48982
control	1	86	0.222026	0			Chrimson	2	0	10	25.5248			control	2	2	266	0.96441
control	1	87	0.343434	0			Chrimson	2	0	11	4.15317			control	2	2	267	1.2197
control	1	88	0.420485	0			Chrimson	2	0	12	23.2021			control	2	2	268	0.639886
control	1	89	-0.458543	0			Chrimson	2	0	13	2.74576			control	2	2	269	-1.07462
control	1	90	-0.0952488	0			Chrimson	2	0	14	-0.42047			control	2	2	270	0.298695
control	1	91	0.318317	0			Chrimson	2	0	15	30.7883			control	2	2	271	1.17348
control	1	92	0.388383	0			Chrimson	2	0	16	6.30181			control	2	2	272	1.25726
control	1	93	3.607	0			Chrimson	2	0	17	1.08524			control	2	2	273	1.39713
control	1	94	1.91658	0			Chrimson	2	0	18	24.6259			control	2	2	274	0.276168
control	1	95	3.09548	0			Chrimson	2	0	19	0.884501			control	2	2	275	0.234277
control	1	96	0.428631	0			Chrimson	2	0	20	1.08656			control	2	2	276	-9.47634
control	1	97	-1.4383	0			Chrimson	2	0	21	-0.492023			control	2	2	277	-0.45493
control	1	98	0.131127	0			Chrimson	2	0	22	-0.0876063			control	2	2	278	0.0195391
control	1	99	1.60627	0			Chrimson	2	0	23	-0.398472			control	2	2	279	-0.574687
control	1	100	0.139716	0			Chrimson	2	0	24	-0.556804			control	2	2	280	-1.5502
control	1	101	0.521475	0			Chrimson	2	0	25	-0.985684			control	2	2	281	0.877882
control	1	102	2.07706	0			Chrimson	2	0	26	-0.0676804			control	2	2	282	2.24541
control	1	103	0.303785	0			Chrimson	2	0	27	-0.737112			control	2	2	283	-0.48377
control	1	104	1.51589	0			Chrimson	2	0	28	-0.150254			control	2	2	284	0.544853
control	1	105	1.49307	0			Chrimson	2	0	29	0.141791			control	2	2	285	-0.115043
control	1	106	0.70474	0			Chrimson	2	0	30	-0.51672			control	2	2	286	1.07014
control	1	107	0.521369	0			Chrimson	2	0	31	-0.739254			control	2	2	287	0.533365
control	1	108	0.884974	0			Chrimson	2	0	32	-0.216012			control	2	2	288	-0.322971
control	1	109	0.522853	0			Chrimson	2	0	33	0.00190355			control	2	2	289	7.04893
control	1	110	0.0672814	0			Chrimson	2	0	34	0.276764			control	2	2	290	-1.39327
control	1	111	0.431401	0			Chrimson	2	0	35	0.540655			control	2	2	291	0.439339
control	1	112	-0.12744	0			Chrimson	2	0	36	0.107892			control	2	2	292	1.40305
control	1	113	1.65933	0			Chrimson	2	0	37	0.214719			control	2	2	293	-0.254799
control	1	114	1.54224	0			Chrimson	2	0	38	1.28776			control	2	2	294	-0.0231268
control	1	115	2.4802	0			Chrimson	2	0	39	0.733111			control	2	2	295	-1.22382
control	1	116	0.819574	0			Chrimson	2	0	40	0.564885			control	2	2	296	0.665936
control	1	117	-0.703474	0			Chrimson	2	0	41	-0.632873			control	2	2	297	1.08984
control	1	118	0.722925	0			Chrimson	2	0	42	0.810514			control	2	2	298	-0.924775
control	1	119	1.2551	0			Chrimson	2	0	43	2.74367			control	2	2	299	-0.427025
control	1	120	0.322474	0			Chrimson	2	0	44	-0.15229			control	2	2	300	-13.5018
control	1	121	1.03582	0			Chrimson	2	0	45	7.71794			control	2	2	301	0.114237
control	1	122	0.598754	0			Chrimson	2	0	46	2.96243			control	2	2	302	-0.226755
control	1	123	0.781205	0			Chrimson	2	0	47	-0.633905			control	2	2	303	1.41636
control	1	124	-0.622674	0			Chrimson	2	0	48	-1.34782			control	2	2	304	-0.180992
control	1	125	1.78975	0			Chrimson	2	0	49	-0.816859			control	2	2	305	-25.8951
control	1	126	-2.38396	0			Chrimson	2	0	50	18.3787			control	2	2	306	0.37802
control	1	127	-1.27003	0			Chrimson	2	0	51	-0.309842			control	3	2	108	-1.16897
control	1	128	2.2544	0			Chrimson	2	0	52	-0.471209			control	3	2	109	4.63028
control	1	129	-1.75069	0			Chrimson	2	0	53	0.150804			control	3	2	110	4.29263
control	1	130	-3.23346	0			Chrimson	2	0	254	-4.23954			control	3	2	111	2.75804
control	1	131	0.679022	0			Chrimson	2	0	255	-0.921723			control	3	2	112	0.508152
control	1	132	0.772284	0			Chrimson	2	0	256	0.758811			control	3	2	113	0.501711
control	1	133	0.0315221	0			Chrimson	2	0	257	0.646067			control	3	2	114	4.44392
control	1	134	0.106501	0			Chrimson	2	0	258	0.357483			control	3	2	115	0.353867
control	1	135	0.253046	0			Chrimson	2	0	259	3.42923			control	3	2	116	38.2502
control	1	136	0.400317	0			Chrimson	2	0	260	1.28021			control	3	2	117	-1.02155
control	1	137	0.351026	0			Chrimson	2	0	261	-1.03619			control	3	2	118	1.29405
control	1	138	0.266902	0			Chrimson	2	0	262	0.945935			control	3	2	119	-0.919889
control	1	139	0.586775	0			Chrimson	2	0	263	1.62507			control	3	2	120	-0.408026
control	1	140	0.497783	0			Chrimson	2	0	264	-0.803926			control	3	2	121	-0.530585
control	1	141	0.242554	0			Chrimson	2	0	265	-0.551421			control	3	2	122	-0.00910996
control	1	142	-5.93679	0			Chrimson	2	0	266	-1.93625			control	3	2	123	0.399765
control	1	143	-0.560354	0			Chrimson	2	0	267	-1.02224			control	3	2	124	-0.340431
control	1	144	0.874492	0			Chrimson	2	0	268	-1.40067			control	3	2	125	9.67668
control	1	145	-2.09882	0			Chrimson	2	0	269	-2.1459			control	3	2	126	-0.0215848
control	1	146	1.74531	0			Chrimson	2	0	270	0.205381			control	3	2	127	-0.233137
control	1	147	0.50063	0			Chrimson	2	0	271	2.1268			control	3	2	128	0.0932064
control	1	148	0.118223	0			Chrimson	2	0	272	0.401647			control	3	2	129	-0.643872
control	1	149	0.618865	0			Chrimson	2	0	273	-4.37425			control	3	2	130	-0.224915
control	1	150	0.741373	0			Chrimson	2	0	274	0.0561028			control	3	2	131	-0.78414
control	1	151	1.79067	0			Chrimson	2	0	275	-1.30403			control	3	2	132	1.15109
control	1	152	0.400248	0			Chrimson	2	0	276	0.47467			control	3	2	133	2.7024
control	1	153	-1.59927	0			Chrimson	2	0	277	1.04567			control	3	2	134	-0.657546
control	1	154	0.491433	0			Chrimson	2	0	278	0.554365			control	3	2	135	-0.679151
control	1	155	0.553072	0			Chrimson	2	0	279	0.404302			control	3	2	136	-0.252846
control	1	156	0.333005	0			Chrimson	2	0	280	-0.0125398			control	3	2	137	0.124748
control	1	157	0.371755	0			Chrimson	2	0	281	-0.951623			control	3	2	138	0.559586
control	1	158	0.421695	0			Chrimson	2	0	282	0.851539			control	3	2	139	-0.52175
control	1	159	-0.0638578	0			Chrimson	2	0	283	0.945988			control	3	2	140	0.103302
control	1	160	-0.0551603	0			Chrimson	2	0	284	1.95666			control	3	2	141	-0.572015
control	1	161	0.358302	0			Chrimson	2	0	285	0.756878			control	3	2	142	-0.258776
control	1	162	1.1635	0			Chrimson	2	0	286	17.0856			control	3	2	143	-0.873562
control	1	163	1.22565	0			Chrimson	2	0	287	1.21916			control	3	2	144	-0.366485
control	1	164	-0.330224	0			Chrimson	2	0	288	-1.04137			control	3	2	145	0.354336
control	1	165	1.87115	0			Chrimson	2	0	289	-1.15174			control	3	2	146	-0.0990605
control	1	166	0.554998	0			Chrimson	2	0	290	1.72005			control	3	2	147	-0.408332
control	1	167	0.624894	0			Chrimson	2	0	291	1.5122			control	3	2	148	0.92103
control	1	168	-2.03133	0			Chrimson	2	0	292	4.4964			control	3	2	149	-0.439998
control	1	169	0.918133	0			Chrimson	2	0	293	-7.38143			control	3	2	150	-0.610297
control	1	170	2.16758	0			Chrimson	3	0	0	0.265842			control	3	2	151	-0.506865
control	1	171	0.0938538	0			Chrimson	3	0	1	1.08491			control	3	2	152	-0.666432
control	1	172	1.30453	0			Chrimson	3	0	2	0.361318			control	3	2	153	-0.262911
control	1	173	0.722186	0			Chrimson	3	0	3	101.995			control	3	2	154	-0.144486
control	1	174	-0.975685	0			Chrimson	3	0	4	0.265569			control	3	2	155	-0.148619
control	1	175	0.468756	0			Chrimson	3	0	5	5.83325			control	3	2	156	-0.10103
control	1	176	1.01141	0			Chrimson	3	0	6	1.17855			control	3	2	157	0.198709
control	1	177	0.35862	0			Chrimson	3	0	7	-0.915186			control	3	2	158	-0.787254
control	1	178	-1.08451	0			Chrimson	3	0	8	0.0501061			control	3	2	159	0.177544
control	1	179	-0.964928	0			Chrimson	3	0	9	0.57371			control	3	2	160	52.1198
control	1	180	0.601179	0			Chrimson	3	0	10	13.0969			control	3	2	161	7.04937
control	1	181	0.535973	0			Chrimson	3	0	11	2.2967			control	3	2	162	0.844742
control	1	182	0.023652	0			Chrimson	3	0	12	15.2785			control	3	2	163	-0.571332
control	1	183	-0.123256	0			Chrimson	3	0	13	3.20671			control	3	2	164	1.16789
control	1	184	-0.296129	0			Chrimson	3	0	14	-0.182591			control	3	2	165	0.817621
control	1	185	0.539635	0			Chrimson	3	0	15	10.2407			control	3	2	166	-1.1635
control	1	186	2.30138	0			Chrimson	3	0	16	0.619685			control	3	2	167	-1.47892
control	1	187	2.22065	0			Chrimson	3	0	17	-0.857098			control	3	2	168	-2.01259
control	1	188	0.162775	0			Chrimson	3	0	18	23.7012			control	3	2	169	-1.79795
control	1	189	0.689446	0			Chrimson	3	0	19	0.093224			control	3	2	170	-1.06461
control	1	190	0.265031	0			Chrimson	3	0	20	3.75454			control	3	2	171	1.12309
control	1	191	1.60657	0			Chrimson	3	0	21	-0.587979			control	3	2	172	-0.579474
control	1	192	-0.176422	0			Chrimson	3	0	22	0.0503254			control	3	2	173	4.02089
control	1	193	-0.152098	0			Chrimson	3	0	23	-0.356323			control	3	2	174	-0.616014
control	1	194	0.388883	0			Chrimson	3	0	24	-0.533813			control	3	2	175	-0.259557
control	1	195	0.091509	0			Chrimson	3	0	25	0.192087			control	3	2	176	-0.32952
control	1	196	0.975693	0			Chrimson	3	0	26	-0.52971			control	3	2	177	-1.03936
control	1	197	1.16541	0			Chrimson	3	0	27	-0.569849			control	3	2	178	-0.060566
control	1	198	1.35571	0			Chrimson	3	0	28	-0.334824			control	3	2	179	-0.581086
control	1	199	0.107246	0			Chrimson	3	0	29	-0.0680686			control	3	2	180	-0.413268
control	1	200	0.404546	0			Chrimson	3	0	30	-0.347118			control	3	2	181	2.48702
control	1	201	3.45792	0			Chrimson	3	0	31	-0.0559482			control	3	2	182	-0.94488
control	1	202	-0.00850815	0			Chrimson	3	0	32	-0.796839			control	3	2	183	1.46261
control	1	203	-0.176553	0			Chrimson	3	0	33	-0.640011			control	3	2	184	0.0100901
control	1	204	0.660483	0			Chrimson	3	0	34	3.15963			control	3	2	185	-1.14269
control	1	205	0.559341	0			Chrimson	3	0	35	6.55059			control	3	2	186	4.3858
control	1	206	-1.60015	0			Chrimson	3	0	36	0.22438			control	3	2	187	0.948242
control	1	207	-0.721547	0			Chrimson	3	0	37	-0.433101			control	3	2	188	-0.824125
control	1	208	-0.0862053	0			Chrimson	3	0	38	0.993808			control	3	2	261	-1.69818
control	1	209	-0.0398577	0			Chrimson	3	0	39	-0.617795			control	3	2	262	-0.493718
control	1	210	0.00178072	0			Chrimson	3	0	40	0.355693			control	3	2	263	1.99874
control	1	211	0.159955	0			Chrimson	3	0	41	-1.01315			control	3	2	264	0.459246
control	1	212	0.40847	0			Chrimson	3	0	42	0.246785			control	3	2	265	-0.472793
control	1	213	0.868137	0			Chrimson	3	0	43	2.65171			control	3	2	266	0.596159
control	1	214	-0.630098	0			Chrimson	3	0	44	-0.339392			control	3	2	267	1.36198
control	1	215	-0.855985	0			Chrimson	3	0	45	6.58659			control	3	2	268	0.623359
control	1	216	0.296631	0			Chrimson	3	0	46	8.43859			control	3	2	269	-1.13343
control	1	217	-1.35142	0			Chrimson	3	0	47	-1.45832			control	3	2	270	-0.148067
control	1	218	0.124553	0			Chrimson	3	0	48	-1.2636			control	3	2	271	-2.35669
control	1	219	-0.175342	0			Chrimson	3	0	49	-0.811511			control	3	2	272	1.70692
control	1	220	0.751424	0			Chrimson	3	0	50	0.371186			control	3	2	273	-0.335461
control	1	221	-0.3742	0			Chrimson	3	0	51	-0.678432			control	3	2	274	0.0832897
control	1	222	0.0598717	0			Chrimson	3	0	52	-0.713275			control	3	2	275	0.684108
control	1	223	2.31404	0			Chrimson	3	0	53	0.206548			control	3	2	276	-3.67092
control	1	224	0.109206	0			Chrimson	3	0	254	-0.384788			control	3	2	277	2.21438
control	1	225	0.249874	0			Chrimson	3	0	255	1.52733			control	3	2	278	0.535743
control	1	226	0.245269	0			Chrimson	3	0	256	0.135824			control	3	2	279	-0.15957
control	1	227	-1.60512	0			Chrimson	3	0	257	-0.906188			control	3	2	280	-1.28373
control	1	228	0.0883834	0			Chrimson	3	0	258	-0.280261			control	3	2	281	1.11612
control	1	229	0.829908	0			Chrimson	3	0	259	4.08544			control	3	2	282	0.880988
control	1	230	0.408383	0			Chrimson	3	0	260	1.15277			control	3	2	283	0.728056
control	1	231	0.932971	0			Chrimson	3	0	261	-0.521158			control	3	2	284	1.04551
control	1	232	0.561828	0			Chrimson	3	0	262	0.912371			control	3	2	285	0.461663
control	1	233	0.472637	0			Chrimson	3	0	263	0.0183325			control	3	2	286	3.31006
control	1	234	0.250557	0			Chrimson	3	0	264	2.39355			control	3	2	287	0.0351357
control	1	235	0.455451	0			Chrimson	3	0	265	0.7262			control	3	2	288	-0.423921
control	1	236	0.576874	0			Chrimson	3	0	266	-0.543336			control	3	2	289	-2.8886
control	1	237	-0.428636	0			Chrimson	3	0	267	0.201767			control	3	2	290	-0.265185
control	1	238	0.148875	0			Chrimson	3	0	268	4.29996			control	3	2	291	3.03337
control	1	239	0.0917863	0			Chrimson	3	0	269	0.840763			control	3	2	292	1.98816
control	1	240	0.677083	0			Chrimson	3	0	270	2.25737			control	3	2	293	-1.38452
control	1	241	0.592381	0			Chrimson	3	0	271	2.53326			control	3	2	294	1.02518
control	1	242	-0.351664	0			Chrimson	3	0	272	0.608391			control	3	2	295	0.485505
control	1	243	1.15062	0			Chrimson	3	0	273	-1.49258			control	3	2	296	-0.611887
control	1	244	0.400684	0			Chrimson	3	0	274	-0.161292			control	3	2	297	-2.43924
control	1	245	0.177428	0			Chrimson	3	0	275	4.57207			control	3	2	298	-1.59864
control	1	246	0.0894765	0			Chrimson	3	0	276	0.495621			control	3	2	299	1.76289
control	1	247	0.322236	0			Chrimson	3	0	277	-2.90813			control	3	2	300	-3.132
control	1	248	-0.00909045	0			Chrimson	3	0	278	0.702469			control	3	2	301	1.12154
control	1	249	0.155878	0			Chrimson	3	0	279	0.435048			control	3	2	302	0.394241
control	1	250	0.104357	0			Chrimson	3	0	280	-1.34232			control	3	2	303	-1.02611
control	1	251	0.02686	0			Chrimson	3	0	281	2.48275			control	3	2	304	2.74981
control	1	252	0.36101	0			Chrimson	3	0	282	1.68909			control	3	2	305	9.26478
control	1	253	-0.177785	0			Chrimson	3	0	283	1.91698			control	3	2	306	8.08468
control	1	254	0.952253	0			Chrimson	3	0	284	0.682524			Chrimson	2	2	173	0.264356
control	1	255	0.0811352	0			Chrimson	3	0	285	3.68969			Chrimson	2	2	174	-0.00562592
control	1	256	-0.139386	0			Chrimson	3	0	286	-6.26287			Chrimson	2	2	175	0.620423
control	1	257	-0.0897416	0			Chrimson	3	0	287	0.0772697			Chrimson	2	2	176	-0.271202
control	1	258	0.111732	0			Chrimson	3	0	288	-0.601874			Chrimson	2	2	177	0.845321
control	1	259	0.459499	0			Chrimson	3	0	289	-0.874213			Chrimson	2	2	178	1.31656
control	1	260	0.0876475	0			Chrimson	3	0	290	2.16401			Chrimson	2	2	179	0.0985289
control	1	261	0.199568	0			Chrimson	3	0	291	0.175783			Chrimson	2	2	180	0.643772
control	1	262	-0.0390361	0			Chrimson	3	0	292	3.47191			Chrimson	2	2	181	0.318837
control	1	263	0.166362	0			Chrimson	3	0	293	-4.99551			Chrimson	2	2	182	0.0459532
control	1	264	0.252211	0										Chrimson	2	2	183	-1.08227
control	1	265	0.367333	0										Chrimson	2	2	184	646.655
control	1	266	0.10279	0										Chrimson	2	2	185	-0.283291
control	1	267	0.259815	0										Chrimson	2	2	186	-0.167327
control	1	268	1.41287	0										Chrimson	2	2	187	0.135791
control	1	269	-0.178926	0										Chrimson	2	2	188	-0.310021
control	1	270	0.15779	0										Chrimson	2	2	189	1.92237
control	1	271	-0.421402	0										Chrimson	2	2	190	-0.169768
control	1	272	0.57402	0										Chrimson	2	2	191	1.71858
control	1	273	0.111156	0										Chrimson	2	2	192	0.677627
control	1	274	-0.336712	0										Chrimson	2	2	193	0.253222
control	1	275	-0.463984	0										Chrimson	2	2	194	-0.473462
control	1	276	0.0585684	0										Chrimson	2	2	195	0.815284
control	1	277	0.582648	0										Chrimson	2	2	196	3.34762
control	1	278	-0.0512055	0										Chrimson	2	2	197	-0.131251
control	1	279	0.145892	0										Chrimson	2	2	198	0.819945
control	1	280	0.0323944	0										Chrimson	2	2	199	3.67863
control	1	281	0.28573	0										Chrimson	2	2	200	-0.419855
control	1	282	-0.121924	0										Chrimson	2	2	201	0.000582373
control	1	283	2.39161	0										Chrimson	2	2	202	-0.0695865
control	1	284	0.642455	0										Chrimson	2	2	203	-0.394652
control	1	285	0.170506	0										Chrimson	2	2	204	0.76901
control	1	286	0.295393	0										Chrimson	2	2	205	1.8883
control	1	287	0.252991	0										Chrimson	2	2	206	-0.240772
control	1	288	-0.582348	0										Chrimson	2	2	207	-0.44417
control	1	289	-0.239317	0										Chrimson	2	2	208	-0.85175
control	1	290	0.218644	0										Chrimson	2	2	209	0.89637
control	1	291	-0.0271681	0										Chrimson	2	2	210	-0.145983
control	1	292	-0.350939	0										Chrimson	2	2	211	2.40421
control	1	293	-0.709959	0										Chrimson	2	2	212	-0.48316
control	1	294	0.262589	0										Chrimson	2	2	213	2.89713
control	1	295	0.831207	0										Chrimson	2	2	214	5.15799
control	1	296	0.450833	0										Chrimson	2	2	215	0.00613687
control	1	297	0.389548	0										Chrimson	2	2	216	-0.18338
control	1	298	-0.355381	0										Chrimson	2	2	217	0.0125896
control	1	299	-0.0966739	0										Chrimson	2	2	218	15.2332
control	1	300	-0.121745	0										Chrimson	2	2	219	1.8043
control	1	301	0.00628194	0										Chrimson	2	2	220	0.784963
control	1	302	-0.0255182	0										Chrimson	2	2	221	2.97139
control	1	303	0.766938	0										Chrimson	2	2	222	-2.0741
control	1	304	-0.60894	0										Chrimson	2	2	223	-0.385912
control	1	305	0.271212	0										Chrimson	2	2	224	4.26226
control	1	306	0.245291	0										Chrimson	2	2	225	0.44979
control	2	0	0.00897283	-0.958682										Chrimson	2	2	226	-0.511891
control	2	1	0.333751	2.16201										Chrimson	2	2	227	7.07183
control	2	2	0.120972	19.8321										Chrimson	2	2	228	-0.424775
control	2	3	0.268028	1.67825										Chrimson	2	2	229	0.424423
control	2	4	0.0943925	0.247108										Chrimson	2	2	230	1.20438
control	2	5	-0.0777666	-1.27843										Chrimson	2	2	231	-0.100417
control	2	6	1.11304	0.275801										Chrimson	2	2	232	4.106
control	2	7	0.479385	2.22331										Chrimson	2	2	233	3.71697
control	2	8	0.431633	3.8741										Chrimson	2	2	234	3.77152
control	2	9	0.335212	10.4815										Chrimson	2	2	235	3.97518
control	2	10	0.230573	0.342133										Chrimson	2	2	236	0.165383
control	2	11	0.117273	2.10515										Chrimson	2	2	237	1.29362
control	2	12	0.179204	0.577903										Chrimson	2	2	238	5.14664
control	2	13	-0.15533	-2.01746										Chrimson	2	2	239	3.71279
control	2	14	-0.576929	-5.97305										Chrimson	2	2	240	1.19421
control	2	15	0.144865	41.5222										Chrimson	2	2	241	1.67746
control	2	16	0.0140606	1.082										Chrimson	2	2	242	1.83525
control	2	17	0.0476566	1.16158										Chrimson	2	2	243	3.90334
control	2	18	0.327193	8.88087										Chrimson	2	2	244	0.198558
control	2	19	-0.0167068	-1.02619										Chrimson	2	2	245	0.405198
control	2	20	-0.00347208	-1.01627										Chrimson	2	2	246	-0.133254
control	2	21	0.0719269	1.6705										Chrimson	2	2	247	2.36622
control	2	22	0.145826	-0.308341										Chrimson	2	2	248	3.51841
control	2	23	-0.183677	-4.56166										Chrimson	2	2	249	0.451196
control	2	24	0.263416	53.0011										Chrimson	2	2	250	-0.36302
control	2	25	0.754986	7.64989										Chrimson	2	2	251	0.119322
control	2	26	0.0650121	-0.813402										Chrimson	2	2	252	0.51336
control	2	27	-0.333938	-29.9087										Chrimson	2	2	253	-0.10703
control	2	28	-0.0386011	-1.07514										Chrimson	2	2	366	-19.4512
control	2	29	0.176277	-0.043821										Chrimson	2	2	367	-3.74764
control	2	30	-0.1399	-2.27559										Chrimson	2	2	368	0.364261
control	2	31	-0.0831092	0.667155										Chrimson	2	2	369	0.793433
control	2	32	-0.0899372	-2.00707										Chrimson	2	2	370	1.53948
control	2	33	0.0649199	-0.66067										Chrimson	2	2	371	-1.0656
control	2	34	0.212731	0.02081										Chrimson	2	2	372	0.939825
control	2	35	0.0262835	-0.382561										Chrimson	2	2	373	-2.1137
control	2	36	0.247248	4.43896										Chrimson	2	2	374	-0.907154
control	2	37	0.329959	22.1574										Chrimson	2	2	375	1.07919
control	2	38	0.0712894	-0.59645										Chrimson	2	2	376	2.02235
control	2	39	-0.299571	-2.88226										Chrimson	2	2	377	3.21195
control	2	40	0.0206109	1.22668										Chrimson	2	2	378	0.53739
control	2	41	0.127153	-0.690862										Chrimson	2	2	379	0.109267
control	2	42	0.0832558	5.45117										Chrimson	2	2	380	-1.41881
control	2	43	0.0913481	2.77532										Chrimson	2	2	381	0.762701
control	2	44	0.526528	1.9556										Chrimson	2	2	382	1.95803
control	2	45	0.171452	5.7427										Chrimson	2	2	383	4.20923
control	2	46	0.00993292	1.06814										Chrimson	2	2	384	-0.921626
control	2	47	-0.164186	-1.62156										Chrimson	2	2	385	0.864382
control	2	48	0.434142	7.7957										Chrimson	2	2	386	-1.90198
control	2	49	0.0315543	1.25655										Chrimson	2	2	387	-13.6152
control	2	50	0.210049	4.14127										Chrimson	2	2	388	-1.04163
control	2	51	0.0829191	-0.759066										Chrimson	2	2	389	-0.274767
control	2	52	0.139394	0.128672										Chrimson	2	2	390	-161.166
control	2	53	0.113551	-0.847853										Chrimson	2	2	391	85.5931
control	2	54	-0.11441	-2.029										Chrimson	2	2	392	3.17246
control	2	55	0.0640403	-0.231363										Chrimson	2	2	393	2.01894
control	2	56	-0.0920068	-1.99306										Chrimson	2	2	394	-0.291961
control	2	57	0.248899	-0.119604										Chrimson	2	2	395	-1.08793
control	2	58	0.0736611	-0.328376										Chrimson	2	2	396	-2.56407
control	2	59	-0.338461	0.172623										Chrimson	3	2	173	0.0335777
control	2	60	-0.0564004	-1.12231										Chrimson	3	2	174	-0.719828
control	2	61	0.303622	2.56504										Chrimson	3	2	175	-0.284258
control	2	62	0.0281788	1.18779										Chrimson	3	2	176	-0.311444
control	2	63	-0.0435978	-1.19357										Chrimson	3	2	177	-0.337591
control	2	64	0.296697	2.15957										Chrimson	3	2	178	-0.418666
control	2	65	-0.238223	-1.60368										Chrimson	3	2	179	-1.01869
control	2	66	0.319572	-0.0557966										Chrimson	3	2	180	-0.530516
control	2	67	0.546607	0.0332458										Chrimson	3	2	181	0.125821
control	2	68	-0.205058	-5.40779										Chrimson	3	2	182	-1.39605
control	2	69	0.0750164	1.35447										Chrimson	3	2	183	4.61876
control	2	70	0.345088	0.0640279										Chrimson	3	2	184	194.824
control	2	71	0.067836	4.16166										Chrimson	3	2	185	-0.720832
control	2	72	-0.00562712	-1.04896										Chrimson	3	2	186	-1.11812
control	2	73	-0.0512067	-1.34979										Chrimson	3	2	187	-0.920966
control	2	74	0.219102	0.495519										Chrimson	3	2	188	-0.513474
control	2	75	-0.0150723	-1.05986										Chrimson	3	2	189	1.46477
control	2	76	-0.00976676	-1.02737										Chrimson	3	2	190	-0.648206
control	2	77	0.106991	-0.407313										Chrimson	3	2	191	-0.931793
control	2	78	0.339956	-0.516508										Chrimson	3	2	192	-0.693667
control	2	79	1.64587	-0.264627										Chrimson	3	2	193	-0.106199
control	2	80	-0.127736	-1.19901										Chrimson	3	2	194	-0.295492
control	2	81	-0.241089	-0.18325										Chrimson	3	2	195	1.19676
control	2	82	-0.131809	-0.42972										Chrimson	3	2	196	3.53217
control	2	83	0.00213744	-0.997913										Chrimson	3	2	197	1.41978
control	2	84	-0.0473342	-0.497053										Chrimson	3	2	198	0.956746
control	2	85	0.203658	-0.278377										Chrimson	3	2	199	0.297373
control	2	86	-0.48354	-3.17785										Chrimson	3	2	200	-0.78484
control	2	87	0.981537	1.85801										Chrimson	3	2	201	-0.477278
control	2	88	0.232051	-0.448136										Chrimson	3	2	202	-0.492343
control	2	89	-0.178191	0.611398										Chrimson	3	2	203	-0.538511
control	2	90	-0.217039	-1.27866										Chrimson	3	2	204	6.12422
control	2	91	-0.0274156	-1.08613										Chrimson	3	2	205	5.41869
control	2	92	0.047025	-0.878921										Chrimson	3	2	206	0.138027
control	2	93	2.67712	-0.257797										Chrimson	3	2	207	12.2222
control	2	94	0.739256	-0.614283										Chrimson	3	2	208	1.40579
control	2	95	2.05757	-0.335299										Chrimson	3	2	209	0.382892
control	2	96	0.458271	0.0691519										Chrimson	3	2	210	-0.0353129
control	2	97	-0.437057	0.696129										Chrimson	3	2	211	7.22014
control	2	98	-0.356221	-3.71662										Chrimson	3	2	212	0.182667
control	2	99	1.4606	-0.0906868										Chrimson	3	2	213	4.73435
control	2	100	0.674625	3.82854										Chrimson	3	2	214	7.98509
control	2	101	0.254326	-0.512296										Chrimson	3	2	215	0.582244
control	2	102	1.54403	-0.256624										Chrimson	3	2	216	1.04256
control	2	103	0.144027	-0.525891										Chrimson	3	2	217	0.616166
control	2	104	1.47002	-0.0302591										Chrimson	3	2	218	22.7094
control	2	105	0.287534	-0.807421										Chrimson	3	2	219	2.92411
control	2	106	0.0563967	-0.919975										Chrimson	3	2	220	0.656444
control	2	107	0.155395	-0.701948										Chrimson	3	2	221	7.41596
control	2	108	0.291549	-0.670557										Chrimson	3	2	222	-3.79011
control	2	109	0.499931	-0.0438397										Chrimson	3	2	223	0.187372
control	2	110	0.033079	-0.508349										Chrimson	3	2	224	19.5497
control	2	111	0.0333971	-0.922585										Chrimson	3	2	225	0.701152
control	2	112	-0.262262	-1.05792										Chrimson	3	2	226	0.330072
control	2	113	0.216805	-0.869342										Chrimson	3	2	227	6.53529
control	2	114	0.486265	-0.684702										Chrimson	3	2	228	-0.699014
control	2	115	0.912218	-0.6322										Chrimson	3	2	229	-1.23773
control	2	116	1.01539	0.23892										Chrimson	3	2	230	-0.0786752
control	2	117	-0.223969	0.681625										Chrimson	3	2	231	-0.108848
control	2	118	-0.0973847	-1.13471										Chrimson	3	2	232	7.89936
control	2	119	0.532774	-0.575511										Chrimson	3	2	233	7.84473
control	2	120	-0.157953	-1.48982										Chrimson	3	2	234	3.41127
control	2	121	0.158922	-0.846573										Chrimson	3	2	235	3.71363
control	2	122	0.318329	-0.468348										Chrimson	3	2	236	-0.235393
control	2	123	0.12776	-0.836458										Chrimson	3	2	237	2.23633
control	2	124	-0.022161	0.96441										Chrimson	3	2	238	3.83141
control	2	125	0.585677	-0.67276										Chrimson	3	2	239	2.57357
control	2	126	0.523765	1.2197										Chrimson	3	2	240	1.59444
control	2	127	0.0667975	1.0526										Chrimson	3	2	241	0.876557
control	2	128	0.121969	-0.945897										Chrimson	3	2	242	1.49175
control	2	129	-0.233021	0.866897										Chrimson	3	2	243	2.76089
control	2	130	0.718262	1.22213										Chrimson	3	2	244	-0.545782
control	2	131	-0.037228	-1.05483										Chrimson	3	2	245	-0.182718
control	2	132	0.0648206	-0.916066										Chrimson	3	2	246	-0.175858
control	2	133	-0.0463852	-2.47151										Chrimson	3	2	247	3.60775
control	2	134	0.00346544	-0.967461										Chrimson	3	2	248	-3.82253
control	2	135	0.0572365	-0.77381										Chrimson	3	2	249	-0.684658
control	2	136	-0.0497539	-1.12429										Chrimson	3	2	250	-0.675455
control	2	137	-0.124522	-1.35474										Chrimson	3	2	251	-0.621828
control	2	138	0.252771	-0.0529423										Chrimson	3	2	252	-1.13422
control	2	139	-0.046081	-1.07853										Chrimson	3	2	253	-0.681001
control	2	140	-0.121555	-1.24419										Chrimson	3	2	366	19.4047
control	2	141	0.0719732	-0.703269										Chrimson	3	2	367	4.4686
control	2	142	-0.924977	0.844196										Chrimson	3	2	368	1.07695
control	2	143	-0.431424	0.230087										Chrimson	3	2	369	1.02348
control	2	144	0.318706	-0.635553										Chrimson	3	2	370	0.428473
control	2	145	-0.755814	0.639886										Chrimson	3	2	371	-0.574101
control	2	146	0.220568	-0.873623										Chrimson	3	2	372	2.12674
control	2	147	0.075547	-0.849096										Chrimson	3	2	373	-1.13207
control	2	148	-0.0879686	-1.74409										Chrimson	3	2	374	-0.429939
control	2	149	0.471185	-0.23863										Chrimson	3	2	375	1.68527
control	2	150	0.154432	-0.791695										Chrimson	3	2	376	2.05521
control	2	151	0.784508	-0.561891										Chrimson	3	2	377	5.42603
control	2	152	0.282145	-0.295076										Chrimson	3	2	378	0.698615
control	2	153	-0.141166	0.911731										Chrimson	3	2	379	0.0281559
control	2	154	-0.0366731	-1.07462										Chrimson	3	2	380	-0.937198
control	2	155	-0.0300191	-1.05428										Chrimson	3	2	381	0.0299246
control	2	156	0.481893	0.447103										Chrimson	3	2	382	1.13492
control	2	157	0.347463	-0.0653437										Chrimson	3	2	383	2.86985
control	2	158	0.547653	0.298695										Chrimson	3	2	384	-1.1312
control	2	159	0.0110782	1.17348										Chrimson	3	2	385	1.42603
control	2	160	0.0141906	1.25726										Chrimson	3	2	386	-0.493247
control	2	161	0.564509	0.575513										Chrimson	3	2	387	13.1584
control	2	162	0.491843	-0.577274										Chrimson	3	2	388	-0.616567
control	2	163	0.982805	-0.198134										Chrimson	3	2	389	0.418158
control	2	164	0.131142	1.39713										Chrimson	3	2	390	320.456
control	2	165	1.33065	-0.288863										Chrimson	3	2	391	-12.6701
control	2	166	0.70969	0.278726										Chrimson	3	2	392	4.51085
control	2	167	0.564142	-0.0972201										Chrimson	3	2	393	1.42351
control	2	168	-1.47034	0.276168										Chrimson	3	2	394	0.366615
control	2	169	0.745723	-0.187784										Chrimson	3	2	395	-1.66082
control	2	170	0.839904	-0.612515										Chrimson	3	2	396	0.0433717
control	2	171	0.298332	2.17869
control	2	172	0.800722	-0.3862
control	2	173	1.46197	1.02437
control	2	174	-0.0682959	0.930002
control	2	175	0.492761	0.0512112
control	2	176	0.669022	-0.338528
control	2	177	0.716549	0.998073
control	2	178	-0.687261	0.366292
control	2	179	-0.738868	0.234277
control	2	180	0.0690905	-0.885075
control	2	181	0.673531	0.256649
control	2	182	-0.200482	-9.47634
control	2	183	0.153159	2.2426
control	2	184	-0.256805	0.132793
control	2	185	0.805891	0.493399
control	2	186	1.50802	-0.344733
control	2	187	2.65175	0.194133
control	2	188	0.0653017	-0.598822
control	2	189	1.80445	1.61725
control	2	190	-0.113919	-1.42983
control	2	191	2.02538	0.260682
control	2	192	-0.313832	-0.778869
control	2	193	0.187898	2.23538
control	2	194	0.17555	-0.548578
control	2	195	-0.481462	-6.26137
control	2	196	0.568154	-0.417692
control	2	197	1.35424	0.162022
control	2	198	1.8006	0.32816
control	2	199	-0.27599	-3.57344
control	2	200	0.56756	0.402955
control	2	201	3.53755	0.0230285
control	2	202	0.425434	51.0031
control	2	203	-0.256872	-0.45493
control	2	204	0.41568	-0.370643
control	2	205	0.228299	-0.591842
control	2	206	-1.56889	0.0195391
control	2	207	-1.13621	-0.574687
control	2	208	-0.0187339	0.782682
control	2	209	0.488449	13.2548
control	2	210	-0.153492	-87.1963
control	2	211	-0.282783	-2.76789
control	2	212	0.0889228	-0.782303
control	2	213	0.800425	-0.0779964
control	2	214	-1.60688	-1.5502
control	2	215	-0.104531	0.877882
control	2	216	-0.425644	-2.43493
control	2	217	1.68308	2.24541
control	2	218	0.0642978	-0.48377
control	2	219	-0.0798063	0.544853
control	2	220	0.499262	-0.335579
control	2	221	-0.417249	-0.115043
control	2	222	0.123942	1.07014
control	2	223	0.578459	-0.750022
control	2	224	0.011054	-0.898778
control	2	225	-0.00319333	-1.01278
control	2	226	0.0946131	-0.614248
control	2	227	-0.749005	0.533365
control	2	228	-0.0930584	-2.05289
control	2	229	0.812841	-0.0205646
control	2	230	-0.153507	-1.37589
control	2	231	0.287603	-0.691734
control	2	232	0.356741	-0.365035
control	2	233	0.322768	-0.317091
control	2	234	0.422313	0.685499
control	2	235	0.127453	-0.720161
control	2	236	1.96727	2.41023
control	2	237	0.670134	2.56341
control	2	238	0.210218	0.412042
control	2	239	0.158703	0.729044
control	2	240	0.813967	0.202168
control	2	241	0.660926	0.11571
control	2	242	-0.465241	-0.322971
control	2	243	0.689768	-0.400524
control	2	244	0.135964	-0.660669
control	2	245	0.600295	2.38332
control	2	246	0.879971	8.83465
control	2	247	0.471647	0.463666
control	2	248	0.0549875	7.04893
control	2	249	-0.0613021	-1.39327
control	2	250	-0.0359294	-1.34429
control	2	251	0.0386606	0.439339
control	2	252	-0.155783	-1.43152
control	2	253	0.247161	2.39023
control	2	254	0.700756	-0.264107
control	2	255	0.426047	4.25107
control	2	256	-0.294896	-1.11568
control	2	257	0.0361703	1.40305
control	2	258	0.464494	3.15722
control	2	259	0.477482	0.0391375
control	2	260	0.0351194	-0.59931
control	2	261	-0.0214147	-1.10731
control	2	262	0.0949425	3.43217
control	2	263	0.123973	-0.254799
control	2	264	0.172677	-0.315345
control	2	265	0.440636	0.199553
control	2	266	0.126076	0.226538
control	2	267	-0.0217034	-1.08353
control	2	268	0.885088	-0.373552
control	2	269	-0.183064	-0.0231268
control	2	270	-0.0353171	-1.22382
control	2	271	-0.140775	0.665936
control	2	272	0.758003	0.320517
control	2	273	0.127249	0.144781
control	2	274	-0.161854	0.519309
control	2	275	-0.593409	-0.278941
control	2	276	-0.621505	-11.6116
control	2	277	0.766849	0.316144
control	2	278	0.207811	5.05837
control	2	279	-0.400304	-3.74384
control	2	280	0.298233	8.20634
control	2	281	0.597129	1.08984
control	2	282	-0.142054	-0.165102
control	2	283	2.30593	-0.0358219
control	2	284	0.12941	-0.798569
control	2	285	0.123295	-0.276889
control	2	286	0.0222211	-0.924775
control	2	287	0.14497	-0.426977
control	2	288	-0.831025	-0.427025
control	2	289	-0.378932	-0.583392
control	2	290	0.667108	2.05111
control	2	291	-0.393986	-13.5018
control	2	292	-0.310849	0.114237
control	2	293	-0.870946	-0.226755
control	2	294	0.570696	1.17335
control	2	295	0.466874	-0.438318
control	2	296	0.350465	-0.22263
control	2	297	-0.0287829	-1.07389
control	2	298	0.147967	1.41636
control	2	299	-0.0280296	0.71006
control	2	300	-0.14378	-0.180992
control	2	301	-0.156389	-25.8951
control	2	302	-0.0158718	0.37802
control	2	303	0.0485187	-0.936737
control	2	304	-0.395462	0.350573
control	2	305	0.110203	-0.593665
control	2	306	0.111294	-0.546278
control	3	0	0.438531	1.01935
control	3	1	0.146666	0.389538
control	3	2	-0.0681052	-9.60217
control	3	3	-0.00342286	-1.0342
control	3	4	-0.0592156	-1.78235
control	3	5	0.0901092	-0.677381
control	3	6	0.960022	0.100406
control	3	7	0.432856	1.91046
control	3	8	0.326539	3.17432
control	3	9	0.287041	9.11902
control	3	10	0.426379	1.48189
control	3	11	0.0865368	1.8155
control	3	12	0.187133	0.647721
control	3	13	-0.278876	-2.82673
control	3	14	-0.452804	-4.90311
control	3	15	-0.0677421	-20.8844
control	3	16	-0.143842	0.161115
control	3	17	-0.055808	0.81078
control	3	18	0.041052	1.98879
control	3	19	-0.306027	-1.47982
control	3	20	0.184629	-0.134897
control	3	21	-0.330586	-2.08171
control	3	22	0.12609	-0.401946
control	3	23	0.0360067	-0.301797
control	3	24	-0.204267	-39.3243
control	3	25	-0.022226	-1.25464
control	3	26	0.0660281	-0.810486
control	3	27	0.180135	14.5941
control	3	28	0.036566	-0.928825
control	3	29	0.0582461	-0.684056
control	3	30	-0.409043	-8.57726
control	3	31	-0.255409	-0.0228917
control	3	32	-0.155955	-2.74631
control	3	33	0.217645	0.137609
control	3	34	0.28374	0.361551
control	3	35	-0.0446336	-2.04851
control	3	36	0.240894	4.35058
control	3	37	0.073877	5.73709
control	3	38	0.12131	-0.313295
control	3	39	0.771253	3.84594
control	3	40	0.482777	6.30957
control	3	41	0.136421	-0.66833
control	3	42	-0.0305264	-3.36538
control	3	43	0.286192	10.828
control	3	44	0.0208282	-0.883083
control	3	45	0.1389	4.84223
control	3	46	-0.0520438	0.642966
control	3	47	0.301896	0.142898
control	3	48	0.478873	8.49587
control	3	49	-0.334666	-1.72093
control	3	50	0.274918	5.72904
control	3	51	0.380658	0.106059
control	3	52	0.412835	2.34272
control	3	53	-0.126104	-1.16897
control	3	54	0.626003	4.63028
control	3	55	0.440964	4.29263
control	3	56	0.348181	2.75804
control	3	57	0.426373	0.508152
control	3	58	0.235442	1.1467
control	3	59	-0.301965	0.26184
control	3	60	0.692508	0.501711
control	3	61	-0.0721171	0.628266
control	3	62	0.516777	4.44392
control	3	63	-0.405586	-2.80078
control	3	64	-0.423234	-0.654114
control	3	65	-0.0464559	-1.11772
control	3	66	0.0966681	-0.714386
control	3	67	0.325674	-0.384382
control	3	68	1.0626	34.2048
control	3	69	-0.0828718	0.608414
control	3	70	0.439089	0.353867
control	3	71	0.799233	38.2502
control	3	72	0.252223	1.19458
control	3	73	0.280297	0.914698
control	3	74	0.202571	0.38268
control	3	75	-0.00542692	-1.02155
control	3	76	-0.502047	-2.40678
control	3	77	0.414117	1.29405
control	3	78	0.703043	-0.000119167
control	3	79	0.724314	-0.676378
control	3	80	0.0590281	-0.908034
control	3	81	-0.0775466	0.619407
control	3	82	-0.115621	-0.25413
control	3	83	0.251596	-0.75434
control	3	84	0.154144	5.87515
control	3	85	0.0226091	-0.919889
control	3	86	0.347128	0.563456
control	3	87	0.160046	-0.533984
control	3	88	0.56012	0.332079
control	3	89	-0.163596	0.643227
control	3	90	-0.181553	-0.906098
control	3	91	-0.399604	-2.25536
control	3	92	-0.271161	-1.69818
control	3	93	2.13525	-0.408026
control	3	94	0.89967	-0.530585
control	3	95	3.06728	-0.00910996
control	3	96	0.599982	0.399765
control	3	97	-0.531947	0.630156
control	3	98	-0.496368	-4.78541
control	3	99	1.05945	-0.340431
control	3	100	1.49171	9.67668
control	3	101	0.264014	-0.493718
control	3	102	2.03222	-0.0215848
control	3	103	-0.0569431	-1.18745
control	3	104	1.16248	-0.233137
control	3	105	1.63224	0.0932064
control	3	106	0.250978	-0.643872
control	3	107	0.404106	-0.224915
control	3	108	0.191031	-0.78414
control	3	109	1.1247	1.15109
control	3	110	0.249103	2.7024
control	3	111	0.147735	-0.657546
control	3	112	0.12728	1.99874
control	3	113	0.532395	-0.679151
control	3	114	1.15229	-0.252846
control	3	115	2.7896	0.124748
control	3	116	1.2782	0.559586
control	3	117	-0.380407	0.459246
control	3	118	0.345739	-0.52175
control	3	119	1.38475	0.103302
control	3	120	0.17001	-0.472793
control	3	121	0.443313	-0.572015
control	3	122	0.443811	-0.258776
control	3	123	0.0987736	-0.873562
control	3	124	-0.251461	0.596159
control	3	125	1.13383	-0.366485
control	3	126	0.86295	1.36198
control	3	127	-0.715094	0.436947
control	3	128	1.21121	-0.462734
control	3	129	-0.737354	0.57882
control	3	130	-1.57661	0.512409
control	3	131	0.0978682	-0.855869
control	3	132	0.276216	-0.642339
control	3	133	0.111576	2.53961
control	3	134	0.215377	1.0223
control	3	135	-0.148407	-1.58648
control	3	136	0.302088	-0.24538
control	3	137	-0.16567	-1.47196
control	3	138	-0.0431272	-1.16158
control	3	139	0.00377301	-0.99357
control	3	140	0.294717	-0.407941
control	3	141	0.740088	2.05123
control	3	142	-1.35046	0.772526
control	3	143	-0.942827	-0.682555
control	3	144	-0.0385694	-1.0441
control	3	145	-0.7905	0.623359
control	3	146	0.791397	-0.546558
control	3	147	-0.0265815	-1.0531
control	3	148	0.0530223	-0.551507
control	3	149	-0.0880952	-1.14235
control	3	150	1.00407	0.354336
control	3	151	1.61328	-0.0990605
control	3	152	0.236814	-0.408332
control	3	153	-0.34149	0.786471
control	3	154	-0.0655729	-1.13343
control	3	155	0.265413	-0.520111
control	3	156	0.639713	0.92103
control	3	157	0.208184	-0.439998
control	3	158	0.359256	-0.148067
control	3	159	-0.214351	-2.35669
control	3	160	0.0389941	1.70692
control	3	161	0.139631	-0.610297
control	3	162	0.573765	-0.506865
control	3	163	0.408837	-0.666432
control	3	164	-0.441002	-0.335461
control	3	165	1.37921	-0.262911
control	3	166	0.474808	-0.144486
control	3	167	0.532023	-0.148619
control	3	168	-1.86214	0.0832897
control	3	169	0.913186	-0.00538842
control	3	170	0.998976	-0.539128
control	3	171	0.0929963	-0.0091366
control	3	172	1.15364	-0.115666
control	3	173	1.57474	1.18052
control	3	174	-0.729902	0.251908
control	3	175	0.446205	-0.0481067
control	3	176	0.810786	-0.198364
control	3	177	0.607368	0.693625
control	3	178	-0.77252	0.287676
control	3	179	-0.304813	0.684108
control	3	180	0.540442	-0.10103
control	3	181	0.642476	0.198709
control	3	182	-0.0631726	-3.67092
control	3	183	-0.216165	-0.753786
control	3	184	0.100784	1.34034
control	3	185	0.552609	0.0240413
control	3	186	1.84037	-0.200321
control	3	187	2.37817	0.0709357
control	3	188	0.324305	0.992351
control	3	189	1.82638	1.64905
control	3	190	-0.0621062	-1.23434
control	3	191	2.65633	0.653415
control	3	192	-0.172363	0.0230062
control	3	193	0.0450868	1.29643
control	3	194	0.408958	0.0516221
control	3	195	-0.0799077	-1.87322
control	3	196	0.551577	-0.434682
control	3	197	1.13205	-0.0286316
control	3	198	1.524	0.124137
control	3	199	0.0888156	-0.171848
control	3	200	0.0860655	-0.787254
control	3	201	4.07186	0.177544
control	3	202	0.434935	52.1198
control	3	203	0.214403	2.21438
control	3	204	0.829033	0.255193
control	3	205	4.50234	7.04937
control	3	206	-0.742883	0.535743
control	3	207	-0.836684	-0.15957
control	3	208	-0.0376225	0.563571
control	3	209	0.216931	6.44264
control	3	210	0.0137832	6.74024
control	3	211	0.383802	1.39943
control	3	212	0.0252034	-0.938298
control	3	213	1.60149	0.844742
control	3	214	-1.43897	-1.28373
control	3	215	0.0993938	1.11612
control	3	216	0.127156	-0.571332
control	3	217	-0.160835	0.880988
control	3	218	0.215234	0.728056
control	3	219	0.00797994	1.04551
control	3	220	1.62901	1.16789
control	3	221	-0.201446	0.461663
control	3	222	0.25805	3.31006
control	3	223	0.870554	-0.623795
control	3	224	0.300842	1.75482
control	3	225	0.290837	0.163935
control	3	226	0.113898	-0.535622
control	3	227	-1.54872	0.0351357
control	3	228	-0.0631942	-1.715
control	3	229	0.678194	-0.182808
control	3	230	-0.33342	-1.81644
control	3	231	1.69579	0.817621
control	3	232	-0.0918581	-1.1635
control	3	233	-0.226357	-1.47892
control	3	234	-0.25371	-2.01259
control	3	235	-0.363428	-1.79795
control	3	236	-0.354432	-1.6144
control	3	237	0.259573	1.60558
control	3	238	0.103674	-0.303617
control	3	239	0.061209	-0.333136
control	3	240	-0.043744	-1.06461
control	3	241	0.269269	-0.545447
control	3	242	-0.500741	-0.423921
control	3	243	0.7553	-0.343571
control	3	244	-0.507586	-2.2668
control	3	245	0.231917	0.30711
control	3	246	0.196081	1.19142
control	3	247	0.645826	1.0042
control	3	248	-0.0353491	-2.8886
control	3	249	0.114542	-0.265185
control	3	250	0.22156	1.12309
control	3	251	0.108336	3.03337
control	3	252	0.151814	-0.579474
control	3	253	0.0427553	1.24049
control	3	254	1.02597	0.077415
control	3	255	-0.0658848	-1.81204
control	3	256	0.42107	4.02089
control	3	257	0.0886789	1.98816
control	3	258	0.377897	2.38218
control	3	259	0.176441	-0.616014
control	3	260	-0.0430409	-1.49107
control	3	261	0.227426	0.139594
control	3	262	-0.052748	-0.351264
control	3	263	-0.0639699	-1.38452
control	3	264	-0.0495932	-1.19663
control	3	265	0.271989	-0.259557
control	3	266	0.0689188	-0.32952
control	3	267	-0.0102265	-1.03936
control	3	268	1.3273	-0.060566
control	3	269	0.0045062	1.02518
control	3	270	0.234398	0.485505
control	3	271	-0.679253	-0.611887
control	3	272	0.240465	-0.581086
control	3	273	0.210287	0.89182
control	3	274	0.0996038	1.29581
control	3	275	-0.588421	-0.268191
control	3	276	-0.280514	-5.78951
control	3	277	0.654756	0.12376
control	3	278	0.515689	11.071
control	3	279	-0.20459	-2.40234
control	3	280	-0.00957997	-1.29573
control	3	281	-0.411235	-2.43924
control	3	282	0.25741	3.11123
control	3	283	1.9717	-0.175576
control	3	284	0.252105	-0.607592
control	3	285	0.100041	-0.413268
control	3	286	-0.176834	-1.59864
control	3	287	0.882186	2.48702
control	3	288	0.444267	1.76289
control	3	289	-0.241824	-0.0104773
control	3	290	0.195867	-0.104176
control	3	291	-0.112258	-3.132
control	3	292	0.042654	1.12154
control	3	293	-0.430064	0.394241
control	3	294	0.014474	-0.94488
control	3	295	2.04694	1.46261
control	3	296	0.455382	0.0100901
control	3	297	-0.0555827	-1.14269
control	3	298	-0.72004	-1.02611
control	3	299	0.327319	4.3858
control	3	300	0.21303	2.74981
control	3	301	0.0644827	9.26478
control	3	302	0.180788	8.08468
control	3	303	0.158861	-0.792864
control	3	304	-1.03727	-0.703402
control	3	305	0.528388	0.948242
control	3	306	0.0431405	-0.824125
chrimson	1	921	0.555685	0
chrimson	1	922	0.423492	0
chrimson	1	923	0.59128	0
chrimson	1	924	0.0136528	0
chrimson	1	925	0.738677	0
chrimson	1	926	0.719378	0
chrimson	1	927	0.373983	0
chrimson	1	928	0.535264	0
chrimson	1	929	0.304585	0
chrimson	1	930	1.40705	0
chrimson	1	931	0.112741	0
chrimson	1	932	-0.130522	0
chrimson	1	933	-0.286598	0
chrimson	1	934	-0.495846	0
chrimson	1	935	-0.259042	0
chrimson	1	936	0.179179	0
chrimson	1	937	0.412776	0
chrimson	1	938	-0.262322	0
chrimson	1	939	-0.00369999	0
chrimson	1	940	0.148963	0
chrimson	1	941	0.762974	0
chrimson	1	942	0.123414	0
chrimson	1	943	-0.159199	0
chrimson	1	944	0.184767	0
chrimson	1	945	0.571351	0
chrimson	1	946	-0.156948	0
chrimson	1	947	-0.080793	0
chrimson	1	948	-0.0808819	0
chrimson	1	949	0.155379	0
chrimson	1	950	-0.198552	0
chrimson	1	951	-0.113507	0
chrimson	1	952	0.673556	0
chrimson	1	953	0.430605	0
chrimson	1	954	0.108593	0
chrimson	1	955	-0.0137151	0
chrimson	1	956	0.652208	0
chrimson	1	957	-0.195326	0
chrimson	1	958	0.992209	0
chrimson	1	959	0.779554	0
chrimson	1	960	-0.0114776	0
chrimson	1	961	1.87828	0
chrimson	1	962	-0.208168	0
chrimson	1	963	-0.434607	0
chrimson	1	964	-0.206656	0
chrimson	1	965	-0.223228	0
chrimson	1	966	-0.212481	0
chrimson	1	967	0.563641	0
chrimson	1	968	0.739785	0
chrimson	1	969	3.60956	0
chrimson	1	970	0.514182	0
chrimson	1	971	-0.157783	0
chrimson	1	972	-0.405991	0
chrimson	1	973	0.00262347	0
chrimson	1	974	2.25876	0
chrimson	1	975	-0.290307	0
chrimson	1	976	-0.20901	0
chrimson	1	977	2.10415	0
chrimson	1	978	0.202053	0
chrimson	1	979	-0.21827	0
chrimson	1	980	0.360369	0
chrimson	1	981	-0.360446	0
chrimson	1	982	0.27949	0
chrimson	1	983	0.516424	0
chrimson	1	984	0.356318	0
chrimson	1	985	0.440813	0
chrimson	1	986	0.617911	0
chrimson	1	987	0.43117	0
chrimson	1	988	0.252173	0
chrimson	1	989	1.27742	0
chrimson	1	990	0.618664	0
chrimson	1	991	-0.395183	0
chrimson	1	992	0.0878818	0
chrimson	1	993	1.55689	0
chrimson	1	994	-0.42697	0
chrimson	1	995	-0.00433884	0
chrimson	1	996	0.374294	0
chrimson	1	997	0.0731107	0
chrimson	1	998	0.4871	0
chrimson	1	999	-0.151863	0
chrimson	1	1000	0.488511	0
chrimson	1	1001	2.10395	0
chrimson	1	1002	0.714788	0
chrimson	1	1003	-0.0985933	0
chrimson	1	1004	0.175778	0
chrimson	1	1005	0.200869	0
chrimson	1	1006	1.27931	0
chrimson	1	1007	1.08722	0
chrimson	1	1008	0.239737	0
chrimson	1	1009	0.203457	0
chrimson	1	1010	0.310656	0
chrimson	1	1011	0.543977	0
chrimson	1	1012	0.36353	0
chrimson	1	1013	0.56855	0
chrimson	1	1014	-0.144069	0
chrimson	1	1015	0.384237	0
chrimson	1	1016	0.250119	0
chrimson	1	1017	-0.49954	0
chrimson	1	1018	0.285979	0
chrimson	1	1019	0.474053	0
chrimson	1	1020	0.403652	0
chrimson	1	1021	0.223637	0
chrimson	1	1022	0.155053	0
chrimson	1	1023	0.446435	0
chrimson	1	1024	0.540576	0
chrimson	1	1025	-0.150558	0
chrimson	1	1026	0.124088	0
chrimson	1	1027	0.0550191	0
chrimson	1	1028	-0.273619	0
chrimson	1	1029	0.271774	0
chrimson	1	1030	0.815334	0
chrimson	1	1031	-0.33141	0
chrimson	1	1032	-0.178154	0
chrimson	1	1033	-0.183932	0
chrimson	1	1034	-0.0314322	0
chrimson	1	1035	0.356957	0
chrimson	1	1036	-0.611408	0
chrimson	1	1037	0.0438701	0
chrimson	1	1038	-0.17772	0
chrimson	1	1039	0.199207	0
chrimson	1	1040	0.0969069	0
chrimson	1	1041	-0.475315	0
chrimson	1	1042	-0.609405	0
chrimson	1	1043	0.00479178	0
chrimson	1	1044	-0.416151	0
chrimson	1	1045	-0.34942	0
chrimson	1	1046	0.336733	0
chrimson	1	1047	0.252431	0
chrimson	1	1048	-0.276559	0
chrimson	1	1049	-0.0201798	0
chrimson	1	1050	-0.210691	0
chrimson	1	1051	0.263009	0
chrimson	1	1052	0.228945	0
chrimson	1	1053	0.0173916	0
chrimson	1	1054	-0.144532	0
chrimson	1	1055	-0.719235	0
chrimson	1	1056	0.604294	0
chrimson	1	1057	0.0518816	0
chrimson	1	1058	-0.0361631	0
chrimson	1	1059	-0.168864	0
chrimson	1	1060	-0.305734	0
chrimson	1	1061	-0.131158	0
chrimson	1	1062	-0.208334	0
chrimson	1	1063	-0.277804	0
chrimson	1	1064	0.152728	0
chrimson	1	1065	-0.784781	0
chrimson	1	1066	-0.0728173	0
chrimson	1	1067	-0.286469	0
chrimson	1	1068	-0.0140171	0
chrimson	1	1069	0.39274	0
chrimson	1	1070	-0.0360412	0
chrimson	1	1071	-0.789425	0
chrimson	1	1072	0.196925	0
chrimson	1	1073	0.391348	0
chrimson	1	1074	0.203406	0
chrimson	1	1075	-0.217152	0
chrimson	1	1076	0.295183	0
chrimson	1	1077	-0.291133	0
chrimson	1	1078	-0.0988043	0
chrimson	1	1079	-1.0137	0
chrimson	1	1080	-0.142745	0
chrimson	1	1081	-0.504377	0
chrimson	1	1082	-1.92689	0
chrimson	1	1083	-0.30765	0
chrimson	1	1084	-0.0364197	0
chrimson	1	1085	0.0630135	0
chrimson	1	1086	0.152142	0
chrimson	1	1087	1.3029	0
chrimson	1	1088	-0.0472128	0
chrimson	1	1089	0.238011	0
chrimson	1	1090	0.477058	0
chrimson	1	1091	0.567807	0
chrimson	1	1092	-0.111977	0
chrimson	1	1093	-0.0790425	0
chrimson	1	1094	1.57901	0
chrimson	1	1095	0.144841	0
chrimson	1	1096	0.0841096	0
chrimson	1	1097	0.909873	0
chrimson	1	1098	-2.73083	0
chrimson	1	1099	1.00966	0
chrimson	1	1100	1.27577	0
chrimson	1	1101	-0.0458945	0
chrimson	1	1102	-1.54369	0
chrimson	1	1103	0.364382	0
chrimson	1	1104	-0.247434	0
chrimson	1	1105	-0.193957	0
chrimson	1	1106	0.0647294	0
chrimson	1	1107	0.165549	0
chrimson	1	1108	0.488948	0
chrimson	1	1109	1.94892	0
chrimson	1	1110	3.2583	0
chrimson	1	1111	-0.138519	0
chrimson	1	1112	-0.162154	0
chrimson	1	1113	0.208159	0
chrimson	1	1114	0.111599	0
chrimson	1	1115	0.29634	0
chrimson	1	1116	0.0272118	0
chrimson	1	1117	-1.18018	0
chrimson	1	1118	1.59504	0
chrimson	1	1119	3.10618	0
chrimson	1	1120	0.0959548	0
chrimson	1	1121	-0.0262981	0
chrimson	1	1122	-0.316163	0
chrimson	1	1123	0.380129	0
chrimson	1	1124	2.58374	0
chrimson	1	1125	-0.132289	0
chrimson	1	1126	-0.71575	0
chrimson	1	1127	-0.0114366	0
chrimson	1	1128	-0.102381	0
chrimson	1	1129	-0.395294	0
chrimson	1	1130	-1.36799	0
chrimson	1	1131	0.196401	0
chrimson	1	1132	0.630269	0
chrimson	1	1133	-0.133039	0
chrimson	1	1134	0.216324	0
chrimson	1	1135	0.48549	0
chrimson	1	1136	0.829821	0
chrimson	1	1137	0.668206	0
chrimson	1	1138	-0.210736	0
chrimson	1	1139	0.529733	0
chrimson	1	1140	0.110096	0
chrimson	1	1141	0.393469	0
chrimson	1	1142	0.994283	0
chrimson	1	1143	0.922262	0
chrimson	1	1144	0.777453	0
chrimson	1	1145	0.529903	0
chrimson	1	1146	-0.972972	0
chrimson	1	1147	1.1494	0
chrimson	1	1148	1.51531	0
chrimson	1	1149	0.504981	0
chrimson	1	1150	0.738343	0
chrimson	1	1151	-0.348476	0
chrimson	1	1152	0.691467	0
chrimson	1	1153	0.443006	0
chrimson	1	1154	0.638639	0
chrimson	1	1155	0.310398	0
chrimson	1	1156	0.10982	0
chrimson	1	1157	0.767374	0
chrimson	1	1158	0.690641	0
chrimson	1	1159	1.72494	0
chrimson	1	1160	-3.55656	0
chrimson	1	1161	0.411779	0
chrimson	1	1162	-0.272139	0
chrimson	1	1163	-0.394799	0
chrimson	1	1164	-1.2935	0
chrimson	1	1165	0.585128	0
chrimson	1	1166	0.457304	0
chrimson	1	1167	-0.181725	0
chrimson	1	1168	-0.187041	0
chrimson	1	1169	0.461233	0
chrimson	1	1170	0.119153	0
chrimson	1	1171	0.515781	0
chrimson	1	1172	0.268648	0
chrimson	1	1173	0.0869892	0
chrimson	1	1174	0.534327	0
chrimson	1	1175	0.155517	0
chrimson	1	1176	0.229485	0
chrimson	1	1177	0.0602207	0
chrimson	1	1178	-0.0689694	0
chrimson	1	1179	0.164496	0
chrimson	1	1180	0.52218	0
chrimson	1	1181	0.0961894	0
chrimson	1	1182	0.496723	0
chrimson	1	1183	0.0961527	0
chrimson	1	1184	0.306041	0
chrimson	1	1185	0.81046	0
chrimson	1	1186	-0.366722	0
chrimson	1	1187	-0.113306	0
chrimson	1	1188	0.506754	0
chrimson	1	1189	0.958989	0
chrimson	1	1190	-0.763391	0
chrimson	1	1191	0.417915	0
chrimson	1	1192	0.921691	0
chrimson	1	1193	0.25539	0
chrimson	1	1194	-1.44401	0
chrimson	1	1195	0.368212	0
chrimson	1	1196	0.273448	0
chrimson	1	1197	0.584644	0
chrimson	1	1198	0.409028	0
chrimson	1	1199	0.25433	0
chrimson	1	1200	0.59901	0
chrimson	1	1201	2.12742	0
chrimson	1	1202	0.15992	0
chrimson	1	1203	0.449514	0
chrimson	1	1204	0.245878	0
chrimson	1	1205	0.344191	0
chrimson	1	1206	0.755221	0
chrimson	1	1207	0.682519	0
chrimson	1	1208	0.147479	0
chrimson	1	1209	-0.0839945	0
chrimson	1	1210	-0.071467	0
chrimson	1	1211	-0.363984	0
chrimson	1	1212	-0.167231	0
chrimson	1	1213	0.120658	0
chrimson	1	1214	0.263254	0
chrimson	1	1215	0.309443	0
chrimson	1	1216	0.113241	0
chrimson	1	1217	-0.0696693	0
chrimson	1	1218	-0.223714	0
chrimson	1	1219	0.717462	0
chrimson	1	1220	0.599607	0
chrimson	1	1221	-0.154002	0
chrimson	1	1222	-0.21335	0
chrimson	1	1223	-0.243592	0
chrimson	1	1224	0.322412	0
chrimson	1	1225	-0.115591	0
chrimson	1	1226	0.287249	0
chrimson	1	1227	1.24081	0
chrimson	1	1228	0.512829	0
chrimson	1	1229	0.48176	0
chrimson	1	1230	0.0765582	0
chrimson	1	1231	0.218489	0
chrimson	1	1232	-1.42964	0
chrimson	1	1233	0.490292	0
chrimson	1	1234	0.310673	0
chrimson	1	1235	-0.0107113	0
chrimson	1	1236	1.01778	0
chrimson	1	1237	-0.00138987	0
chrimson	1	1238	0.102972	0
chrimson	1	1239	-0.247866	0
chrimson	1	1240	-0.393323	0
chrimson	1	1241	0.371006	0
chrimson	1	1242	0.135007	0
chrimson	1	1243	0.020875	0
chrimson	1	1244	-0.105711	0
chrimson	1	1245	0.347159	0
chrimson	1	1246	0.0792823	0
chrimson	1	1247	0.576519	0
chrimson	1	1248	0.121339	0
chrimson	1	1249	-0.0999356	0
chrimson	1	1250	0.0989688	0
chrimson	1	1251	0.195746	0
chrimson	1	1252	0.212052	0
chrimson	1	1253	0.152168	0
chrimson	1	1254	-0.962921	0
chrimson	1	1255	0.0157759	0
chrimson	1	1256	0.204656	0
chrimson	1	1257	-0.844388	0
chrimson	1	1258	-0.93158	0
chrimson	1	1259	-0.24266	0
chrimson	1	1260	0.260139	0
chrimson	1	1261	0.180385	0
chrimson	1	1262	0.159935	0
chrimson	1	1263	0.183778	0
chrimson	1	1264	0.641584	0
chrimson	1	1265	-0.00152786	0
chrimson	1	1266	0.201475	0
chrimson	1	1267	0.00567479	0
chrimson	1	1268	0.49429	0
chrimson	1	1269	0.154295	0
chrimson	1	1270	0.80853	0
chrimson	1	1271	0.499194	0
chrimson	1	1272	-0.0897602	0
chrimson	1	1273	0.000553615	0
chrimson	1	1274	0.160195	0
chrimson	1	1275	0.532904	0
chrimson	1	1276	0.173726	0
chrimson	1	1277	0.275125	0
chrimson	1	1278	0.173585	0
chrimson	1	1279	-0.210861	0
chrimson	1	1280	-0.228442	0
chrimson	1	1281	-0.130516	0
chrimson	1	1282	0.0133539	0
chrimson	1	1283	0.311003	0
chrimson	1	1284	0.0624581	0
chrimson	1	1285	0.187546	0
chrimson	1	1286	0.222712	0
chrimson	1	1287	0.0728721	0
chrimson	1	1288	0.210768	0
chrimson	1	1289	-0.23422	0
chrimson	1	1290	-0.1742	0
chrimson	1	1291	-0.0558195	0
chrimson	1	1292	0.127666	0
chrimson	1	1293	-0.0192934	0
chrimson	1	1294	0.693447	0
chrimson	1	1295	0.414264	0
chrimson	1	1296	0.299316	0
chrimson	1	1297	-0.0326088	0
chrimson	1	1298	1.07997	0
chrimson	1	1299	0.356247	0
chrimson	1	1300	0.179007	0
chrimson	1	1301	1.00252	0
chrimson	1	1302	0.244985	0
chrimson	1	1303	-0.411036	0
chrimson	1	1304	-1.15146	0
chrimson	1	1305	-0.180522	0
chrimson	1	1306	-0.338927	0
chrimson	1	1307	0.0535542	0
chrimson	1	1308	-0.128488	0
chrimson	1	1309	0.465101	0
chrimson	1	1310	0.173863	0
chrimson	1	1311	2.57347	0
chrimson	1	1312	0.480554	0
chrimson	1	1313	2.20034	0
chrimson	1	1314	0.936636	0
chrimson	1	1315	0.45542	0
chrimson	1	1316	0.106323	0
chrimson	1	1317	0.46728	0
chrimson	2	921	0.702583	0.264356
chrimson	2	922	0.421109	-0.00562592
chrimson	2	923	0.958124	0.620423
chrimson	2	924	-0.25191	-19.4512
chrimson	2	925	0.538347	-0.271202
chrimson	2	926	1.32748	0.845321
chrimson	2	927	0.866353	1.31656
chrimson	2	928	0.588003	0.0985289
chrimson	2	929	0.500668	0.643772
chrimson	2	930	1.85567	0.318837
chrimson	2	931	0.117922	0.0459532
chrimson	2	932	-0.61967	-3.74764
chrimson	2	933	-0.182202	0.364261
chrimson	2	934	-0.102426	0.793433
chrimson	2	935	0.0137304	1.053
chrimson	2	936	-0.0147408	-1.08227
chrimson	2	937	0.457096	0.107372
chrimson	2	938	-0.160913	0.386582
chrimson	2	939	2.38892	646.655
chrimson	2	940	0.378287	1.53948
chrimson	2	941	0.546831	-0.283291
chrimson	2	942	-0.0587151	-1.47576
chrimson	2	943	0.143494	1.90135
chrimson	2	944	0.544193	1.94529
chrimson	2	945	1.11176	0.945849
chrimson	2	946	1.23789	8.88727
chrimson	2	947	0.348697	5.31593
chrimson	2	948	-0.0386236	0.52247
chrimson	2	949	0.453329	1.91757
chrimson	2	950	0.102387	1.51567
chrimson	2	951	-0.375401	-2.3073
chrimson	2	952	2.12609	2.15652
chrimson	2	953	0.643271	0.493879
chrimson	2	954	0.340124	2.1321
chrimson	2	955	-0.572292	-40.7271
chrimson	2	956	1.2127	0.859373
chrimson	2	957	-0.0602064	0.691764
chrimson	2	958	1.20696	0.216434
chrimson	2	959	0.649114	-0.167327
chrimson	2	960	-0.0822647	-6.16745
chrimson	2	961	1.35836	-0.276806
chrimson	2	962	-0.266353	-0.279507
chrimson	2	963	-0.184741	0.574925
chrimson	2	964	-0.457789	-1.21522
chrimson	2	965	-0.573555	-1.56936
chrimson	2	966	-0.561511	-1.64264
chrimson	2	967	-0.0369725	-1.0656
chrimson	2	968	0.840241	0.135791
chrimson	2	969	2.49052	-0.310021
chrimson	2	970	0.626615	0.218666
chrimson	2	971	0.145534	1.92237
chrimson	2	972	-0.106929	0.736623
chrimson	2	973	0.0133056	4.07175
chrimson	2	974	3.07085	0.359529
chrimson	2	975	-0.0174692	0.939825
chrimson	2	976	-0.390713	-0.869354
chrimson	2	977	1.74694	-0.169768
chrimson	2	978	0.549296	1.71858
chrimson	2	979	-0.12556	0.42475
chrimson	2	980	0.604564	0.677627
chrimson	2	981	-0.59329	-0.64599
chrimson	2	982	0.655107	1.34393
chrimson	2	983	0.647194	0.253222
chrimson	2	984	0.631234	0.771548
chrimson	2	985	0.330189	-0.250954
chrimson	2	986	1.31381	1.12621
chrimson	2	987	0.698339	0.619637
chrimson	2	988	0.51972	1.06097
chrimson	2	989	0.508103	-0.602243
chrimson	2	990	0.34295	-0.445659
chrimson	2	991	0.138797	1.35122
chrimson	2	992	-0.284697	-4.23954
chrimson	2	993	1.67326	0.0747447
chrimson	2	994	0.320712	1.75114
chrimson	2	995	0.271807	63.6451
chrimson	2	996	0.427267	0.141528
chrimson	2	997	0.563964	6.71384
chrimson	2	998	0.1614	-0.668651
chrimson	2	999	-0.291839	-0.921723
chrimson	2	1000	0.437616	-0.104184
chrimson	2	1001	2.4326	0.156206
chrimson	2	1002	0.52042	-0.271924
chrimson	2	1003	0.150912	2.53066
chrimson	2	1004	-0.108958	-1.61986
chrimson	2	1005	-0.183412	-1.91309
chrimson	2	1006	0.673604	-0.473462
chrimson	2	1007	0.445641	-0.590109
chrimson	2	1008	0.184437	-0.230668
chrimson	2	1009	-0.22659	-2.1137
chrimson	2	1010	0.478746	0.54108
chrimson	2	1011	0.104494	-0.807908
chrimson	2	1012	0.659911	0.815284
chrimson	2	1013	0.0527875	-0.907154
chrimson	2	1014	0.27177	2.88639
chrimson	2	1015	1.67051	3.34762
chrimson	2	1016	-0.0493248	-1.19721
chrimson	2	1017	0.0395605	1.07919
chrimson	2	1018	0.735634	1.57233
chrimson	2	1019	0.411833	-0.131251
chrimson	2	1020	0.734624	0.819945
chrimson	2	1021	0.148573	-0.335651
chrimson	2	1022	0.725435	3.67863
chrimson	2	1023	0.258997	-0.419855
chrimson	2	1024	0.540891	0.000582373
chrimson	2	1025	-0.303594	-1.01646
chrimson	2	1026	0.0692459	-0.441961
chrimson	2	1027	-0.191875	-4.48743
chrimson	2	1028	0.279735	2.02235
chrimson	2	1029	0.252862	-0.0695865
chrimson	2	1030	0.493561	-0.394652
chrimson	2	1031	0.639864	2.93073
chrimson	2	1032	0.399154	3.2405
chrimson	2	1033	-0.652519	-2.54761
chrimson	2	1034	-0.0308088	0.0198346
chrimson	2	1035	0.299749	-0.160267
chrimson	2	1036	-0.287091	0.530443
chrimson	2	1037	0.0388682	-0.114017
chrimson	2	1038	0.31465	2.77048
chrimson	2	1039	0.717542	2.60199
chrimson	2	1040	0.330229	2.40769
chrimson	2	1041	0.438621	1.9228
chrimson	2	1042	-0.359635	0.409859
chrimson	2	1043	0.333787	68.6582
chrimson	2	1044	-0.331668	0.203011
chrimson	2	1045	0.0579081	1.16573
chrimson	2	1046	0.392001	0.164132
chrimson	2	1047	0.308535	0.222255
chrimson	2	1048	-0.0667029	0.758811
chrimson	2	1049	0.494905	25.5248
chrimson	2	1050	-0.0745703	0.646067
chrimson	2	1051	1.35533	4.15317
chrimson	2	1052	0.310789	0.357483
chrimson	2	1053	0.420913	23.2021
chrimson	2	1054	0.351103	3.42923
chrimson	2	1055	1.25561	2.74576
chrimson	2	1056	0.350207	-0.42047
chrimson	2	1057	1.64922	30.7883
chrimson	2	1058	-0.137899	-2.81324
chrimson	2	1059	0.172244	2.02002
chrimson	2	1060	0.0920581	1.3011
chrimson	2	1061	0.695375	6.30181
chrimson	2	1062	0.0583777	1.28021
chrimson	2	1063	-0.565661	-1.03619
chrimson	2	1064	0.318474	1.08524
chrimson	2	1065	-0.0424293	0.945935
chrimson	2	1066	0.0455161	1.62507
chrimson	2	1067	-0.516768	-0.803926
chrimson	2	1068	0.331166	24.6259
chrimson	2	1069	0.74012	0.884501
chrimson	2	1070	-0.144292	-3.00353
chrimson	2	1071	-1.22473	-0.551421
chrimson	2	1072	-1.29854	-7.59409
chrimson	2	1073	-0.0767873	-1.19621
chrimson	2	1074	0.424419	1.08656
chrimson	2	1075	0.419884	2.93359
chrimson	2	1076	0.407231	0.379587
chrimson	2	1077	-0.854839	-1.93625
chrimson	2	1078	-0.0091181	0.907716
chrimson	2	1079	-1.02482	-0.0109713
chrimson	2	1080	0.256434	2.79646
chrimson	2	1081	0.710894	2.40945
chrimson	2	1082	-3.98163	-1.06635
chrimson	2	1083	-0.622142	-1.02224
chrimson	2	1084	0.372695	11.2333
chrimson	2	1085	0.111471	0.76901
chrimson	2	1086	0.439432	1.8883
chrimson	2	1087	0.989197	-0.240772
chrimson	2	1088	-0.0681834	-0.44417
chrimson	2	1089	0.035285	-0.85175
chrimson	2	1090	0.904677	0.89637
chrimson	2	1091	0.484916	-0.145983
chrimson	2	1092	0.15724	2.40421
chrimson	2	1093	0.174838	3.21195
chrimson	2	1094	0.816096	-0.48316
chrimson	2	1095	0.564466	2.89713
chrimson	2	1096	0.517946	5.15799
chrimson	2	1097	0.915457	0.00613687
chrimson	2	1098	-1.26331	0.53739
chrimson	2	1099	0.824512	-0.18338
chrimson	2	1100	1.29183	0.0125896
chrimson	2	1101	0.653225	15.2332
chrimson	2	1102	-1.37501	0.109267
chrimson	2	1103	1.02184	1.8043
chrimson	2	1104	0.354616	2.43317
chrimson	2	1105	0.102331	1.52759
chrimson	2	1106	0.400371	5.18531
chrimson	2	1107	0.369199	1.23015
chrimson	2	1108	0.501097	0.0248461
chrimson	2	1109	3.47875	0.784963
chrimson	2	1110	3.06574	-0.0590964
chrimson	2	1111	-0.157348	-0.135925
chrimson	2	1112	0.319669	2.97139
chrimson	2	1113	0.787552	2.78343
chrimson	2	1114	0.646231	4.79066
chrimson	2	1115	-0.12411	-1.41881
chrimson	2	1116	-0.0292283	-2.0741
chrimson	2	1117	-0.280055	0.762701
chrimson	2	1118	0.890549	-0.441676
chrimson	2	1119	1.90747	-0.385912
chrimson	2	1120	0.504939	4.26226
chrimson	2	1121	-0.0981343	-2.73161
chrimson	2	1122	0.318896	2.00865
chrimson	2	1123	0.551107	0.44979
chrimson	2	1124	1.26115	-0.511891
chrimson	2	1125	0.593642	5.48747
chrimson	2	1126	-0.0777857	0.891323
chrimson	2	1127	0.488473	43.7115
chrimson	2	1128	0.0296391	1.2895
chrimson	2	1129	-0.0975102	0.753322
chrimson	2	1130	1.31057	1.95803
chrimson	2	1131	0.414864	1.11233
chrimson	2	1132	0.475002	-0.246351
chrimson	2	1133	0.80779	7.07183
chrimson	2	1134	0.109888	-0.492023
chrimson	2	1135	0.442958	-0.0876063
chrimson	2	1136	0.49916	-0.398472
chrimson	2	1137	0.296146	-0.556804
chrimson	2	1138	-0.505907	-1.40067
chrimson	2	1139	0.00758365	-0.985684
chrimson	2	1140	-0.126158	-2.1459
chrimson	2	1141	0.366839	-0.0676804
chrimson	2	1142	0.261386	-0.737112
chrimson	2	1143	0.783688	-0.150254
chrimson	2	1144	0.887689	0.141791
chrimson	2	1145	0.714015	0.347445
chrimson	2	1146	-1.47376	-0.514697
chrimson	2	1147	0.52692	-0.541568
chrimson	2	1148	0.73232	-0.51672
chrimson	2	1149	0.108092	-0.785948
chrimson	2	1150	0.558439	-0.243659
chrimson	2	1151	-0.305765	0.122567
chrimson	2	1152	0.486566	-0.296328
chrimson	2	1153	0.40296	-0.0903962
chrimson	2	1154	0.261043	-0.591251
chrimson	2	1155	0.184265	-0.406358
chrimson	2	1156	-0.0397096	-1.36159
chrimson	2	1157	-0.226116	-1.29466
chrimson	2	1158	0.710661	0.0289877
chrimson	2	1159	0.795823	-0.538637
chrimson	2	1160	-1.85983	0.477071
chrimson	2	1161	-0.00753985	-1.01831
chrimson	2	1162	-0.216247	0.205381
chrimson	2	1163	0.444859	2.1268
chrimson	2	1164	-0.773969	0.401647
chrimson	2	1165	1.33298	1.2781
chrimson	2	1166	0.11924	-0.739254
chrimson	2	1167	0.289397	2.5925
chrimson	2	1168	0.281208	2.50345
chrimson	2	1169	0.538764	0.168095
chrimson	2	1170	-0.402052	-4.37425
chrimson	2	1171	0.404366	-0.216012
chrimson	2	1172	-0.062695	-1.23337
chrimson	2	1173	0.0918696	0.0561028
chrimson	2	1174	0.588963	0.102252
chrimson	2	1175	0.784306	4.04321
chrimson	2	1176	0.223767	-0.0249158
chrimson	2	1177	0.605757	9.05895
chrimson	2	1178	0.824825	12.9593
chrimson	2	1179	-0.0500112	-1.30403
chrimson	2	1180	0.523174	0.00190355
chrimson	2	1181	0.122811	0.276764
chrimson	2	1182	1.99486	3.01604
chrimson	2	1183	0.148138	0.540655
chrimson	2	1184	0.1568	-0.48765
chrimson	2	1185	0.510386	-0.370252
chrimson	2	1186	0.0506134	1.13802
chrimson	2	1187	0.558552	5.9296
chrimson	2	1188	0.561429	0.107892
chrimson	2	1189	1.2153	0.26727
chrimson	2	1190	-2.46488	-2.22886
chrimson	2	1191	0.560245	0.340573
chrimson	2	1192	1.1196	0.214719
chrimson	2	1193	0.58427	1.28776
chrimson	2	1194	-0.758583	0.47467
chrimson	2	1195	0.638153	0.733111
chrimson	2	1196	0.427915	0.564885
chrimson	2	1197	0.214638	-0.632873
chrimson	2	1198	0.740552	0.810514
chrimson	2	1199	0.952127	2.74367
chrimson	2	1200	1.2573	1.09897
chrimson	2	1201	1.80344	-0.15229
chrimson	2	1202	1.39417	7.71794
chrimson	2	1203	1.09388	1.43348
chrimson	2	1204	0.137964	-0.438892
chrimson	2	1205	0.0572339	-0.833715
chrimson	2	1206	0.657219	-0.129767
chrimson	2	1207	0.772011	0.131121
chrimson	2	1208	0.539783	2.66007
chrimson	2	1209	0.164833	2.96243
chrimson	2	1210	0.00326371	1.04567
chrimson	2	1211	-0.162204	0.554365
chrimson	2	1212	-0.0996189	0.404302
chrimson	2	1213	0.119145	-0.0125398
chrimson	2	1214	0.096376	-0.633905
chrimson	2	1215	-0.107629	-1.34782
chrimson	2	1216	0.00547821	-0.951623
chrimson	2	1217	-0.137003	-0.966471
chrimson	2	1218	0.170427	1.76181
chrimson	2	1219	0.952311	0.327333
chrimson	2	1220	0.153277	-0.74437
chrimson	2	1221	-0.0372641	0.758028
chrimson	2	1222	0.603288	3.82769
chrimson	2	1223	-0.0361639	0.851539
chrimson	2	1224	0.428593	0.329333
chrimson	2	1225	0.370956	4.20923
chrimson	2	1226	0.0225128	-0.921626
chrimson	2	1227	0.713748	-0.424775
chrimson	2	1228	0.730486	0.424423
chrimson	2	1229	0.798259	0.656966
chrimson	2	1230	0.214757	1.80515
chrimson	2	1231	-0.0039726	-1.01818
chrimson	2	1232	-0.193885	0.864382
chrimson	2	1233	1.08079	1.20438
chrimson	2	1234	0.177781	-0.427755
chrimson	2	1235	0.479522	45.7679
chrimson	2	1236	0.606952	-0.403653
chrimson	2	1237	0.148851	108.097
chrimson	2	1238	0.0966696	-0.0612003
chrimson	2	1239	1.22631	5.94747
chrimson	2	1240	-1.14141	-1.90198
chrimson	2	1241	0.333751	-0.100417
chrimson	2	1242	0.689343	4.106
chrimson	2	1243	-0.263341	-13.6152
chrimson	2	1244	0.287213	3.71697
chrimson	2	1245	1.65648	3.77152
chrimson	2	1246	0.394444	3.97518
chrimson	2	1247	0.671865	0.165383
chrimson	2	1248	0.278306	1.29362
chrimson	2	1249	0.414397	5.14664
chrimson	2	1250	0.466419	3.71279
chrimson	2	1251	0.424991	1.17114
chrimson	2	1252	0.465286	1.19421
chrimson	2	1253	0.101068	-0.335809
chrimson	2	1254	-1.63632	-0.699328
chrimson	2	1255	0.189236	10.9952
chrimson	2	1256	-0.0745789	-1.36441
chrimson	2	1257	-1.72393	-1.04163
chrimson	2	1258	-1.18755	-0.274767
chrimson	2	1259	-0.557859	-1.29893
chrimson	2	1260	0.378008	0.453096
chrimson	2	1261	0.482974	1.67746
chrimson	2	1262	0.453456	1.83525
chrimson	2	1263	0.901126	3.90334
chrimson	2	1264	0.768976	0.198558
chrimson	2	1265	-0.247767	-161.166
chrimson	2	1266	0.283112	0.405198
chrimson	2	1267	0.491398	85.5931
chrimson	2	1268	0.428424	-0.133254
chrimson	2	1269	0.266493	0.727168
chrimson	2	1270	-0.412621	-1.51034
chrimson	2	1271	0.00437066	-0.991245
chrimson	2	1272	0.195	3.17246
chrimson	2	1273	0.133563	240.257
chrimson	2	1274	0.36389	1.27154
chrimson	2	1275	0.154104	-0.710821
chrimson	2	1276	0.203591	0.171913
chrimson	2	1277	1.13827	3.13729
chrimson	2	1278	0.214781	0.237322
chrimson	2	1279	-0.011389	0.945988
chrimson	2	1280	0.218542	1.95666
chrimson	2	1281	-0.0317313	0.756878
chrimson	2	1282	0.241514	17.0856
chrimson	2	1283	0.0569573	-0.816859
chrimson	2	1284	0.138604	1.21916
chrimson	2	1285	-0.00775873	-1.04137
chrimson	2	1286	-0.0337936	-1.15174
chrimson	2	1287	0.341079	3.68052
chrimson	2	1288	0.283563	0.34538
chrimson	2	1289	0.168651	1.72005
chrimson	2	1290	0.0892248	1.5122
chrimson	2	1291	0.195168	4.4964
chrimson	2	1292	0.535374	3.19354
chrimson	2	1293	0.335294	18.3787
chrimson	2	1294	0.478588	-0.309842
chrimson	2	1295	0.251516	-0.392861
chrimson	2	1296	0.100163	-0.665361
chrimson	2	1297	-0.273308	-7.38143
chrimson	2	1298	0.419698	-0.611382
chrimson	2	1299	0.18838	-0.471209
chrimson	2	1300	0.206002	0.150804
chrimson	2	1301	0.856515	-0.145637
chrimson	2	1302	0.551026	1.24922
chrimson	2	1303	0.418821	2.01894
chrimson	2	1304	-1.48764	-0.291961
chrimson	2	1305	0.246633	2.36622
chrimson	2	1306	-0.707655	-1.08793
chrimson	2	1307	0.24198	3.51841
chrimson	2	1308	-0.45794	-2.56407
chrimson	2	1309	0.674952	0.451196
chrimson	2	1310	0.771219	3.43578
chrimson	2	1311	1.63925	-0.36302
chrimson	2	1312	0.273865	-0.430106
chrimson	2	1313	2.46289	0.119322
chrimson	2	1314	1.41747	0.51336
chrimson	2	1315	0.406676	-0.10703
chrimson	2	1316	0.0195034	-0.816565
chrimson	2	1317	0.170395	-0.635347
chrimson	3	921	0.574343	0.0335777
chrimson	3	922	0.11865	-0.719828
chrimson	3	923	0.423204	-0.284258
chrimson	3	924	0.278581	19.4047
chrimson	3	925	0.50862	-0.311444
chrimson	3	926	0.476523	-0.337591
chrimson	3	927	0.217409	-0.418666
chrimson	3	928	-0.0100047	-1.01869
chrimson	3	929	0.142998	-0.530516
chrimson	3	930	1.58409	0.125821
chrimson	3	931	-0.0446507	-1.39605
chrimson	3	932	0.452727	4.4686
chrimson	3	933	0.0220542	1.07695
chrimson	3	934	0.0116409	1.02348
chrimson	3	935	-0.067521	0.739343
chrimson	3	936	1.00676	4.61876
chrimson	3	937	0.0798423	-0.806572
chrimson	3	938	0.0909465	1.3467
chrimson	3	939	0.717147	194.824
chrimson	3	940	0.212789	0.428473
chrimson	3	941	0.212998	-0.720832
chrimson	3	942	-0.376566	-4.05124
chrimson	3	943	-0.15759	0.0101072
chrimson	3	944	-0.194913	-2.05491
chrimson	3	945	0.0191567	-0.966471
chrimson	3	946	0.435237	3.77312
chrimson	3	947	0.134452	2.66415
chrimson	3	948	-0.174621	-1.15896
chrimson	3	949	-0.11207	-1.72127
chrimson	3	950	-0.209212	-0.0536878
chrimson	3	951	0.0499869	1.44039
chrimson	3	952	0.770477	0.143895
chrimson	3	953	0.296864	-0.310587
chrimson	3	954	-0.547359	-6.04047
chrimson	3	955	0.215219	16.6921
chrimson	3	956	0.161033	-0.753095
chrimson	3	957	0.174357	1.89265
chrimson	3	958	0.257197	-0.740783
chrimson	3	959	-0.0920839	-1.11812
chrimson	3	960	0.016268	2.41737
chrimson	3	961	0.108318	-0.942331
chrimson	3	962	-0.281286	-0.351243
chrimson	3	963	0.157036	1.36133
chrimson	3	964	0.160916	1.77867
chrimson	3	965	0.113956	1.51049
chrimson	3	966	0.0327881	1.15431
chrimson	3	967	0.240054	-0.574101
chrimson	3	968	0.058468	-0.920966
chrimson	3	969	1.75615	-0.513474
chrimson	3	970	0.30304	-0.410637
chrimson	3	971	0.073333	1.46477
chrimson	3	972	-0.357483	0.119481
chrimson	3	973	0.154328	57.8259
chrimson	3	974	-0.0497038	-1.022
chrimson	3	975	0.3271	2.12674
chrimson	3	976	0.471106	3.25399
chrimson	3	977	0.740229	-0.648206
chrimson	3	978	0.0137815	-0.931793
chrimson	3	979	-0.124988	0.427373
chrimson	3	980	0.110393	-0.693667
chrimson	3	981	0.00617334	1.01713
chrimson	3	982	0.375473	0.34342
chrimson	3	983	0.46158	-0.106199
chrimson	3	984	0.114528	-0.678579
chrimson	3	985	0.159271	-0.638689
chrimson	3	986	0.701875	0.135884
chrimson	3	987	0.545794	0.265842
chrimson	3	988	0.525758	1.08491
chrimson	3	989	0.862256	-0.325001
chrimson	3	990	0.715257	0.156131
chrimson	3	991	0.346221	1.8761
chrimson	3	992	0.054066	-0.384788
chrimson	3	993	2.11942	0.361318
chrimson	3	994	0.407812	1.95513
chrimson	3	995	0.4382	101.995
chrimson	3	996	0.473695	0.265569
chrimson	3	997	0.499583	5.83325
chrimson	3	998	1.06117	1.17855
chrimson	3	999	0.0800824	1.52733
chrimson	3	1000	0.0414324	-0.915186
chrimson	3	1001	1.73373	-0.175963
chrimson	3	1002	0.740001	0.0352728
chrimson	3	1003	0.448683	5.55085
chrimson	3	1004	-0.0548623	-1.31211
chrimson	3	1005	-0.274765	-2.36788
chrimson	3	1006	0.901281	-0.295492
chrimson	3	1007	0.358024	-0.670697
chrimson	3	1008	0.275461	0.149015
chrimson	3	1009	-0.0268708	-1.13207
chrimson	3	1010	0.30947	-0.00381844
chrimson	3	1011	0.210065	-0.613835
chrimson	3	1012	0.79859	1.19676
chrimson	3	1013	0.324108	-0.429939
chrimson	3	1014	-0.0044588	0.969051
chrimson	3	1015	1.74143	3.53217
chrimson	3	1016	-0.160962	-1.64354
chrimson	3	1017	0.34232	1.68527
chrimson	3	1018	0.505858	0.76886
chrimson	3	1019	1.1471	1.41978
chrimson	3	1020	0.789844	0.956746
chrimson	3	1021	0.0768781	-0.656237
chrimson	3	1022	0.201161	0.297373
chrimson	3	1023	0.096055	-0.78484
chrimson	3	1024	0.282571	-0.477278
chrimson	3	1025	-0.0966567	0.35801
chrimson	3	1026	0.179932	0.450039
chrimson	3	1027	0.0637601	0.158872
chrimson	3	1028	0.288725	2.05521
chrimson	3	1029	0.137968	-0.492343
chrimson	3	1030	0.376268	-0.538511
chrimson	3	1031	0.320661	1.96757
chrimson	3	1032	0.451356	3.53352
chrimson	3	1033	0.334034	2.81607
chrimson	3	1034	-0.0368022	-0.170843
chrimson	3	1035	0.0414946	-0.883755
chrimson	3	1036	-0.883263	-0.444637
chrimson	3	1037	0.0717206	0.634839
chrimson	3	1038	0.560688	4.1549
chrimson	3	1039	0.346373	0.738756
chrimson	3	1040	0.439116	3.53132
chrimson	3	1041	0.368834	1.77598
chrimson	3	1042	-0.459898	0.245332
chrimson	3	1043	0.275658	56.5272
chrimson	3	1044	-0.319616	0.231973
chrimson	3	1045	-0.113106	0.676304
chrimson	3	1046	0.353605	0.0501061
chrimson	3	1047	0.397253	0.57371
chrimson	3	1048	-0.238995	0.135824
chrimson	3	1049	0.244113	13.0969
chrimson	3	1050	-0.401616	-0.906188
chrimson	3	1051	0.867064	2.2967
chrimson	3	1052	0.164781	-0.280261
chrimson	3	1053	0.283109	15.2785
chrimson	3	1054	0.445945	4.08544
chrimson	3	1055	1.58714	3.20671
chrimson	3	1056	0.493955	-0.182591
chrimson	3	1057	0.583183	10.2407
chrimson	3	1058	-0.997314	-26.5782
chrimson	3	1059	-0.46964	-1.78117
chrimson	3	1060	0.181069	1.59224
chrimson	3	1061	-0.0498814	0.619685
chrimson	3	1062	0.0318281	1.15277
chrimson	3	1063	-0.422584	-0.521158
chrimson	3	1064	0.0218251	-0.857098
chrimson	3	1065	-0.0687695	0.912371
chrimson	3	1066	-0.0714823	0.0183325
chrimson	3	1067	0.399209	2.39355
chrimson	3	1068	0.318205	23.7012
chrimson	3	1069	0.429353	0.093224
chrimson	3	1070	-0.111075	-2.0819
chrimson	3	1071	-0.216144	0.7262
chrimson	3	1072	-1.67374	-9.49938
chrimson	3	1073	0.571861	0.461262
chrimson	3	1074	0.967104	3.75454
chrimson	3	1075	-0.432182	-0.990222
chrimson	3	1076	0.213276	-0.277479
chrimson	3	1077	-0.449317	-0.543336
chrimson	3	1078	0.10119	2.02415
chrimson	3	1079	-0.878395	0.133477
chrimson	3	1080	0.048057	1.33666
chrimson	3	1081	0.72179	2.43105
chrimson	3	1082	-2.44794	-0.270411
chrimson	3	1083	-0.245577	0.201767
chrimson	3	1084	0.12902	4.54259
chrimson	3	1085	0.448922	6.12422
chrimson	3	1086	0.976553	5.41869
chrimson	3	1087	1.48273	0.138027
chrimson	3	1088	0.529834	12.2222
chrimson	3	1089	0.572603	1.40579
chrimson	3	1090	0.659719	0.382892
chrimson	3	1091	0.547756	-0.0353129
chrimson	3	1092	0.696515	7.22014
chrimson	3	1093	0.349844	5.42603
chrimson	3	1094	1.86744	0.182667
chrimson	3	1095	0.830572	4.73435
chrimson	3	1096	0.755732	7.98509
chrimson	3	1097	1.43964	0.582244
chrimson	3	1098	-0.823033	0.698615
chrimson	3	1099	2.0623	1.04256
chrimson	3	1100	2.06185	0.616166
chrimson	3	1101	0.99634	22.7094
chrimson	3	1102	-1.50022	0.0281559
chrimson	3	1103	1.42988	2.92411
chrimson	3	1104	0.205627	1.83104
chrimson	3	1105	-0.256916	-0.324601
chrimson	3	1106	0.471793	6.2887
chrimson	3	1107	0.429147	1.59227
chrimson	3	1108	1.12456	1.29996
chrimson	3	1109	3.22828	0.656444
chrimson	3	1110	2.5484	-0.217873
chrimson	3	1111	-0.26447	-0.909264
chrimson	3	1112	1.04037	7.41596
chrimson	3	1113	0.589523	1.83208
chrimson	3	1114	0.759731	5.80769
chrimson	3	1115	0.0186107	-0.937198
chrimson	3	1116	-0.075924	-3.79011
chrimson	3	1117	-1.14486	0.0299246
chrimson	3	1118	1.4713	-0.0775768
chrimson	3	1119	3.68819	0.187372
chrimson	3	1120	1.97184	19.5497
chrimson	3	1121	0.0766895	3.91616
chrimson	3	1122	0.270956	1.85701
chrimson	3	1123	0.646658	0.701152
chrimson	3	1124	3.43656	0.330072
chrimson	3	1125	0.374012	3.82724
chrimson	3	1126	0.261313	1.36509
chrimson	3	1127	0.61923	55.1447
chrimson	3	1128	0.307372	4.00224
chrimson	3	1129	0.428098	2.08299
chrimson	3	1130	0.184573	1.13492
chrimson	3	1131	0.669148	2.40704
chrimson	3	1132	0.24425	-0.612468
chrimson	3	1133	0.736409	6.53529
chrimson	3	1134	0.0891302	-0.587979
chrimson	3	1135	0.509923	0.0503254
chrimson	3	1136	0.534137	-0.356323
chrimson	3	1137	0.311509	-0.533813
chrimson	3	1138	0.69542	4.29996
chrimson	3	1139	0.631488	0.192087
chrimson	3	1140	0.20266	0.840763
chrimson	3	1141	0.185044	-0.52971
chrimson	3	1142	0.427692	-0.569849
chrimson	3	1143	0.613466	-0.334824
chrimson	3	1144	0.724533	-0.0680686
chrimson	3	1145	0.268671	-0.49298
chrimson	3	1146	-0.779975	0.198358
chrimson	3	1147	1.41994	0.235382
chrimson	3	1148	0.989321	-0.347118
chrimson	3	1149	0.0230785	-0.954298
chrimson	3	1150	0.445035	-0.397251
chrimson	3	1151	-1.13126	-2.2463
chrimson	3	1152	0.1829	-0.73549
chrimson	3	1153	0.398421	-0.100642
chrimson	3	1154	0.148292	-0.7678
chrimson	3	1155	-0.0183551	-1.05913
chrimson	3	1156	-0.0647065	-1.5892
chrimson	3	1157	0.00920196	-0.988009
chrimson	3	1158	0.532149	-0.229486
chrimson	3	1159	1.8013	0.044267
chrimson	3	1160	-0.695837	0.804351
chrimson	3	1161	0.0520489	-0.8736
chrimson	3	1162	0.342178	2.25737
chrimson	3	1163	0.60533	2.53326
chrimson	3	1164	-0.506546	0.608391
chrimson	3	1165	0.344625	-0.411027
chrimson	3	1166	0.431718	-0.0559482
chrimson	3	1167	-0.018342	0.899067
chrimson	3	1168	-0.132993	0.288965
chrimson	3	1169	0.268534	-0.41779
chrimson	3	1170	-0.0586926	-1.49258
chrimson	3	1171	0.104786	-0.796839
chrimson	3	1172	-0.0197497	-1.07352
chrimson	3	1173	0.0729586	-0.161292
chrimson	3	1174	0.480354	-0.101012
chrimson	3	1175	0.448814	1.88594
chrimson	3	1176	0.503818	1.19543
chrimson	3	1177	1.31586	20.8506
chrimson	3	1178	0.355478	6.15414
chrimson	3	1179	0.916583	4.57207
chrimson	3	1180	0.187979	-0.640011
chrimson	3	1181	0.400112	3.15963
chrimson	3	1182	2.64459	4.32407
chrimson	3	1183	0.72601	6.55059
chrimson	3	1184	0.118207	-0.613754
chrimson	3	1185	0.472478	-0.417025
chrimson	3	1186	-1.0889	-1.96927
chrimson	3	1187	0.194241	2.71431
chrimson	3	1188	0.620459	0.22438
chrimson	3	1189	0.874325	-0.0882847
chrimson	3	1190	-1.66353	-1.17913
chrimson	3	1191	0.190083	-0.545163
chrimson	3	1192	0.522506	-0.433101
chrimson	3	1193	0.509198	0.993808
chrimson	3	1194	-0.72833	0.495621
chrimson	3	1195	0.140732	-0.617795
chrimson	3	1196	0.370712	0.355693
chrimson	3	1197	-0.00768886	-1.01315
chrimson	3	1198	0.509971	0.246785
chrimson	3	1199	0.92874	2.65171
chrimson	3	1200	1.06122	0.771628
chrimson	3	1201	1.40539	-0.339392
chrimson	3	1202	1.21325	6.58659
[truncated: 115 more rows]

## Sheet: Fig6b,c
Fig6b
control-session 1
activated 1	-0.00425952	-0.00209999	-0.00372352	-0.00394316	0.000170228	-0.000764076	0.000923433	-0.00590795	0.00160918	0.00305893	-0.0222342	0.000520895	0.00609433	0.017336	0.0156184	0.0239358	0.020529	0.0238354	0.0236337	0.0182857	0.0120009	0.0203178	0.00949385	0.024925	0.0231575	0.0128008	0.0410412	0.00263574	0.0277456	0.0287471	0.0524	0.0335167	0.0305305	0.0276085	0.0199593	0.0374229	0.0249707	0.0228889	0.0241739	0.0151195	0.0176723	0.0164318	0.0285366	0.018896	0.015194	0.0329167	0.0197937	0.0257635	0.030837
activated 2	0.00198514	7.02001e-05	-0.008141	0.00330501	-0.0101735	-0.00257333	-0.00503913	-0.0100484	0.0178183	-0.000311832	0.0172709	0.0163092	0.0301259	0.016723	0.0210655	0.0112857	0.0295864	0.017844	0.0241307	0.0275759	0.0257977	0.0291871	0.0301547	0.0263736	0.0313828	0.0410539	0.0310188	0.0335877	0.0365449	0.0296413	0.025148	0.0106823	0.0288384	0.0201553	0.0228789	0.0257725	0.0246757	0.0164394	-0.00408173	0.0159544	0.00143292	0.00886893	0.00300295	0.00431193	-0.00624702	0.00414692	0.00240124	-0.00830596	0.0137147
activated 3	-0.0415716	-0.0294755	-0.0217448	-0.0118036	-0.0180068	0.00225831	0.00289403	0.00422438	0.000582407	-0.0109645	0.00483861	0.0372067	0.0429595	0.0317763	0.0203049	0.025223	0.0170364	0.0188498	0.0160185	0.0136104	0.0175861	0.0183781	0.00902549	0.0207225	0.0105205	0.00611133	-0.00168174	0.00414713	-0.00126033	-0.00351348	0.0128106	0.00687941	0.0254572	0.0076276	0.0208559	0.00487694	0.0151663	-0.000255394	-0.00731074	0.000851219	-0.013113	-0.00740184	0.00378635	-0.00598093	-0.0113984	-0.00523113	-0.024389	-0.0291594	-0.0386209
activated 4	-0.0053429	0.00461518	-0.00945431	-0.0195136	-0.00280969	-0.00251689	-0.00539772	0.000235335	-0.00183344	0.00941507	-0.00454537	-0.00519229	0.0123978	-0.0051306	0.0161172	0.0205446	0.0250699	0.0188291	0.0219845	0.030855	0.0262365	0.0173225	0.022339	0.04291	0.0370239	0.0435784	0.037718	0.0379751	0.0356808	0.0368737	0.0403535	0.0429204	0.0393294	0.0457087	0.0490259	0.0469066	0.0617624	0.0616015	0.0600787	0.0618553	0.0626226	0.0673423	0.0589551	0.0659915	0.0695674	0.077603	0.0637369	0.0752727	0.0703779
activated 5	0.00244407	-0.0104527	0.00264981	0.00711347	-0.00427361	-0.00607059	0.0132939	0.000316226	0.00173384	-0.00981655	-0.0100182	0.0121788	0.015021	0.0147587	0.00618564	0.00377453	0.0250851	0.0244149	0.0121772	0.0364157	0.027043	0.0211907	0.0419212	0.0445801	0.017838	0.0171058	0.0211994	0.0257678	0.0255233	0.0260382	0.0368776	0.0183102	0.0277129	0.0302588	0.028489	0.0387306	0.0151748	0.0348509	0.0391456	0.0437083	0.0293691	0.0393694	0.0227167	0.035821	0.0361025	0.0474962	0.0400429	0.0343188	0.0190999
activated 6	-0.0202439	-0.0359206	-0.049611	-0.0506086	-0.0123717	-0.0109523	-0.00510087	0.00343821	-0.00188456	0.0141254	-0.0209575	-0.0886179	-0.000478447	0.0445982	0.0234409	0.00982191	0.0265741	0.0180247	-0.0344229	0.0186992	0.0228621	-0.00173711	0.0243524	-0.00925939	0.00724881	0.00219761	0.00710481	-0.0126102	0.0140067	0.0183231	-0.0142748	-0.00372245	-0.0480832	-0.0153452	-0.0707562	-0.0441456	-0.0374982	-0.0257995	0.0228708	0.00126348	-0.0528546	0.0117521	-0.0058143	-0.0173343	0.0408247	0.00725269	0.00355374	0.0439878	0.0111633
activated 7	-0.0230411	-0.00346446	-0.0120869	-0.0169641	0.000254444	-0.00214576	3.92353e-05	-0.0111153	0.00371161	0.00883604	0.00901366	0.0114333	0.00757385	0.0244473	0.024217	0.02695	0.0100848	0.0183245	0.0324167	0.0325666	0.0305015	0.0325373	0.0154391	0.0321098	0.0428146	0.0311743	0.0323065	0.0368971	0.0446962	0.0260943	0.0173176	0.0461667	0.0366002	0.0203446	0.0137989	0.022237	0.0250145	0.00890366	0.00817578	0.0127799	0.0204508	0.00763175	0.0190893	0.0172553	0.00424391	0.0170808	0.0146215	0.023069	0.0196001
activated 8	-0.000669967	0.0109489	0.00557197	0.00286992	0.0012728	0.00816247	-0.0045408	-0.00255769	0.00886137	-0.0100916	0.0112805	0.0404037	0.0364129	0.0470622	0.034231	0.0262896	0.0416483	0.0184404	0.0243084	0.0279872	0.0158217	0.041929	0.0335638	0.0202826	0.0331611	0.0269306	0.0177726	-0.00185966	0.018826	0.0204692	0.0210043	0.0192687	0.013004	0.000158084	-0.00344803	-0.00902817	0.0131753	-0.0206076	-0.0239074	-0.0142817	-0.0229972	-0.0113981	-0.0221963	-0.010449	-0.00695792	-0.019966	-0.0316172	-0.0247966	-0.0201553
activated 9	0.0174256	-0.00579548	0.00435973	0.0169242	0.00681079	0.0230324	-0.00915303	-0.0159473	0.00210173	-0.000160532	0.00341588	0.0237403	0.0138906	0.0163746	0.00360557	0.0127716	0.00391609	0.0404556	0.0379081	0.0474448	0.0124043	0.0262841	0.0223867	0.0221	0.0448891	0.0271519	0.0325791	0.0113516	0.0170064	0.0315769	0.0146411	0.0380265	0.0401765	0.0314732	0.0392254	0.0429977	0.0232355	0.0162031	0.0244443	0.0108206	0.0317879	0.0247588	0.0293512	0.0361216	0.0449539	0.0246091	0.0141659	0.025283	0.02718
activated 10	0.0121054	0.0161495	0.00238314	0.000322273	0.00256034	9.4373e-05	-0.00433061	0.00794537	-0.000756579	-0.00336681	-0.00692896	-0.0114644	0.0217607	0.0222932	0.0356883	0.0481185	0.0355042	0.0300988	0.0345881	0.0284294	0.0330966	0.0410901	0.0364839	0.0392558	0.0471482	0.0451793	0.0364207	0.0464558	0.0300618	0.0229444	0.0253743	0.0393613	0.0515562	0.0456799	0.0634886	0.0322627	0.0419091	0.0260484	0.0373033	0.0324968	0.0251746	0.0226192	0.0305428	0.0146964	0.00540126	0.00389174	0.010935	-0.00466221	-0.0146229
inactivated 1	0.0159893	0.00323036	0.0238286	0.00889563	0.000944194	0.0066752	-0.00695345	0.00484701	0.00252429	-0.00756877	-0.00564639	-0.0180673	-0.0744305	-0.0761366	-0.0656046	-0.0537277	-0.0498655	-0.0545368	-0.0543589	-0.0349439	-0.0347203	-0.0614855	-0.0579406	-0.0454597	-0.0582793	-0.0483902	-0.0628947	-0.0491303	-0.0501083	-0.054425	-0.0488337	-0.0527991	-0.063664	-0.0404244	-0.0580645	-0.0490166	-0.0585548	-0.040348	-0.061943	-0.0603483	-0.0634643	-0.0509275	-0.0588805	-0.0602358	-0.060434	-0.0626242	-0.0636802	-0.078313	-0.0716234
inactivated 2	-0.0112805	-0.0184279	-0.0107729	-0.0166639	0.00185714	-0.0049502	0.00182968	-0.00590841	-0.00610672	0.0155444	-0.0188317	-0.00495518	-0.0194712	-0.00685206	-0.0188928	-0.00670114	-0.0312073	-0.0132529	-0.0300297	-0.0261819	-0.0296624	-0.0317059	-0.0405578	-0.0204937	-0.0362289	-0.0290239	-0.0356657	-0.00394153	-0.034207	-0.0132893	-0.0170808	0.00218792	0.000663104	0.00853474	0.0162516	0.00237907	0.00672563	-0.00868974	0.00448107	0.00446204	-0.00231014	0.0229248	0.0425985	0.0270913	0.0281385	0.0332477	0.0295072	0.0449222	0.0293954
inactivated 3	0.00157434	-0.0122487	-0.0190675	-0.00390142	0.0121419	0.00113844	0.00481472	-0.00203265	-0.00274118	-0.00108559	-0.00150481	-0.0288268	-0.015604	-0.0299119	-0.0167073	-0.0261899	-0.0150047	-0.0298651	-0.0129394	-0.0198086	-0.0188383	-0.027518	-0.0186106	-0.0392924	-0.0254161	-0.0373627	-0.0309866	-0.0420229	-0.0534572	-0.0438572	-0.0733756	-0.055103	-0.052783	-0.0670821	-0.0605594	-0.0460265	-0.0485586	-0.0547004	-0.0579027	-0.0477868	-0.0638363	-0.0722599	-0.0756431	-0.0870717	-0.0859851	-0.0734356	-0.0946138	-0.0804498	-0.0810581
inactivated 4	-0.0284594	0.0101678	0.00109251	-0.0106771	-0.00819321	-0.0132477	0.00787298	0.0194996	-0.000712886	-0.0127683	0.00039368	-0.0726818	-0.0591822	-0.0800789	-0.087359	-0.101256	-0.100147	-0.132963	-0.099928	-0.0932765	-0.107953	-0.131563	-0.143986	-0.133836	-0.158043	-0.135652	-0.13512	-0.131522	-0.165759	-0.152265	-0.173002	-0.177765	-0.152387	-0.131505	-0.158344	-0.136489	-0.135819	-0.143116	-0.147978	-0.157655	-0.147316	-0.130595	-0.143554	-0.120886	-0.155774	-0.152814	-0.133418	-0.104885	-0.132155
inactivated 5	0.028011	0.0126416	0.0159054	0.0168783	0.00233765	0.00443777	0.00966129	0.00340457	-0.000398645	-0.0174625	-0.0131111	-0.00331706	-0.0238358	-0.0330061	-0.0279788	-0.019963	-0.00772214	-0.0275231	-0.0165407	-0.0101327	-0.0067208	-0.00385933	-0.000767265	0.00260293	-0.0089823	-0.0130006	-0.00913016	-0.00786708	-0.00235342	-0.0106049	-0.0216079	-0.0258954	-0.020539	-0.0148873	-0.00373845	-0.00844614	-0.0246622	-0.0217013	-0.0276171	-0.0248211	-0.0182993	-0.0187035	-0.0346101	-0.0471262	-0.030718	-0.0391254	-0.0472006	-0.0470247	-0.0508312
control-session 2
activated 1	-0.0123262	-0.00978555	-0.00588101	0.000350506	0.0056139	-0.00104788	-0.00800761	0.00550389	-0.00555319	0.00836806	0.0129502	0.0125568	0.0208327	0.0116274	0.031909	0.0268696	0.023723	0.0308814	0.0242208	0.0268387	0.0187345	0.0284469	0.02412	0.0289295	0.0236907	0.0217385	0.0343878	0.0225035	0.0236417	0.0295774	0.00827265	0.0116459	0.0170643	0.0282993	0.0165635	0.0159849	0.0186353	0.021669	0.0228154	0.0305645	0.0217965	0.0119318	0.00263537	-0.0023736	-0.0044884	0.000804018	-0.00826596	0.00339735	-0.000272827
activated 2	-0.00172599	-0.00286368	-0.0141115	0.00347158	-0.00319307	-0.00941317	-0.0114174	0.00597785	0.0104036	0.00386225	0.0151325	0.0046276	0.00899181	0.0220691	0.0194068	0.0172486	0.0100016	0.0177347	0.0173103	0.0188065	0.00425458	0.0139644	0.00928559	0.00827062	-0.000284718	0.00780102	0.00559289	0.0178612	0.011025	0.0151049	0.0266423	0.00157515	0.0211775	0.0180956	0.00482477	0.00654882	-0.00126462	0.00929723	-0.00146762	0.00776216	0.0170078	0.002578	0.00785738	0.00754865	-0.00103807	0.00785232	0.00467887	-0.00457514	-0.000216022
activated 3	0.00613131	0.0132634	0.0124452	0.000885525	-0.0016064	0.00375459	-0.000934137	0.00029779	-0.00898324	0.00562525	0.00157418	0.0234322	0.0355688	0.0271781	0.0173209	0.023042	0.0181089	0.011176	0.00920668	0.0132029	0.0270839	0.0162625	0.0261714	0.023331	0.0164818	0.0079365	-0.0028041	0.0114809	0.00163124	0.00500423	-0.0152197	0.00821775	-0.00940548	-0.0120799	-0.0166103	-0.0163015	0.00107673	-0.00227574	0.00802062	0.00468442	0.0209437	0.00813191	0.00633041	-0.00437557	-0.00621797	0.000198444	-0.0186927	-0.00647113	-0.0254845
activated 4	0.00329294	-0.00373082	0.0174566	-0.0037481	-0.00466087	0.000771559	-0.00460181	0.00132515	-0.000152969	0.00269495	-0.00106551	-0.0126777	0.00511203	0.0105605	-0.000516014	0.00185054	0.0154795	0.0127576	0.0145152	0.0185421	0.0152313	0.00962902	0.0134987	0.0100473	0.0164626	0.014032	0.00527809	0.0136403	0.00660135	0.0035733	-0.00477869	0.0124534	0.00743778	0.0108285	0.00246575	-0.00952394	-0.00282603	-0.0090447	-0.00640852	-0.00252252	-0.00884276	-0.0174904	-0.0210926	-0.00881714	-0.00948588	-0.017013	-0.0207201	-0.0193679	-0.0141887
activated 5	0.0141494	0.00148046	0.0153339	-0.00303046	-0.00305852	-0.00990157	0.00798217	0.00887351	-0.00859854	0.000679403	0.013587	0.0250324	0.0105045	0.025825	0.017817	0.0362977	0.0480925	0.0392684	0.0424119	0.0357419	0.0341742	0.0578752	0.0368178	0.0292076	0.0400576	0.0255988	0.0463794	0.044197	0.0363405	0.0452838	0.018967	0.0510279	0.0242538	0.0322146	0.0322785	0.0445648	0.0248069	0.0297808	0.0103589	0.0297447	0.0209814	0.0059743	0.00722685	0.032093	-0.000237771	0.00931633	0.00274224	0.00508854	-0.00447927
activated 6	-0.0026273	0.0364464	0.0558597	0.0145485	0.0443261	0.00127851	-0.0212355	0.0279903	-0.0109828	0.00307133	-0.0133849	0.0191952	-0.00242111	0.0184757	0.0786117	0.0616598	0.0216044	0.0574546	-0.0376688	0.0134095	0.0263053	0.0595491	0.0202272	-0.0419269	-0.00112898	0.0428505	0.0251883	0.0223279	-0.0217829	0.0358426	0.0358543	-0.0204339	-0.0272255	-0.0331261	-0.0112294	-0.04551	-0.0228529	-0.0151799	-0.00944529	-0.0486388	-0.0321066	-0.0215795	-0.074108	-0.0199501	-0.0642396	-0.0435549	-0.0653969	-0.0314898	-0.045584
activated 7	0.0187958	-0.00727517	-0.00702952	-0.0180218	-0.00292988	0.0100999	-0.0101718	-0.00835454	0.00152461	0.00633693	0.0140815	0.0225449	0.0429184	0.0232604	0.014075	0.0129464	0.0206525	0.0275044	0.0226133	0.0340699	0.0485056	0.0470317	0.0413404	0.0624144	0.0389026	0.0345517	0.0449566	0.0596375	0.0299885	0.0458419	0.0406816	0.0408728	0.0475327	0.0365412	0.0282713	0.0265731	0.0542737	0.0342591	0.0527949	0.0523736	0.0433162	0.0337387	0.0281172	0.0196607	0.0364091	0.0134212	0.0615352	0.02959	0.0440896
activated 8	0.019185	0.00806807	-0.00119936	0.00174982	-0.00847325	-0.0084435	0.00678873	0.00607601	-0.00768905	0.00292074	-0.0156764	-0.002329	0.00125548	-0.00190047	0.00807572	0.00879384	0.00813913	0.00721931	0.00714029	0.0109664	-0.00414607	0.0119336	0.00347272	0.0198971	0.00790347	0.00897219	-0.0119692	-0.006457	-0.00453744	0.0120058	-0.0143122	-0.0105657	-0.0245559	-0.00514305	-0.0147331	-0.0180555	-0.0174915	-0.010141	-0.0139656	-0.014846	-0.0268842	-0.0235465	-0.0196595	-0.0360058	-0.0157809	-0.0293854	-0.023624	-0.0414152	-0.0361654
activated 9	0.00584216	-0.00195945	-0.0101381	-0.0151637	-0.00876246	0.0213081	0.000950674	-0.00871286	-0.0098797	-0.00320138	0.00419414	0.00151012	0.00834142	0.0181291	0.0206246	0.0240222	0.011751	0.0277108	0.0365898	0.0276526	0.0375841	0.0178653	0.0157889	-9.24973e-05	0.0243103	0.0469501	0.0266464	0.0510773	0.0276277	0.0211654	0.0352661	0.0301713	0.0402411	0.0232201	0.0301541	0.0187968	0.030559	0.0220031	0.0288755	0.0294114	0.00334981	0.0309583	0.0176638	0.0287625	0.0264628	0.0111905	0.0192081	0.0205288	0.00788792
activated 10	0.0106806	0.00131478	0.00405808	-0.00497023	0.0026239	0.00313403	-0.00308801	-0.00434861	0.00895442	-0.00498507	-0.00693619	-0.0047726	0.0116663	0.005035	0.0303416	0.0268873	0.0422763	0.017628	0.0230667	0.0195887	1.6562e-05	0.0209835	0.0230048	0.015836	0.0466652	0.0343421	0.0505277	0.0687471	0.0537216	0.0445632	0.0396054	0.0470586	0.0216956	0.055864	0.0346086	0.0289619	0.0472604	0.0606716	0.0455531	0.0436965	0.0577223	0.044092	0.0520753	0.0491991	0.0409108	0.0628444	0.0603005	0.0510496	0.0565163
inactivated 1	-0.0299373	-0.037893	-0.0274621	-0.0193061	-0.0115305	-0.00962255	-0.00289162	0.0114353	-0.000604531	0.00145274	-0.00654468	-0.0322109	-0.0464203	-0.046158	-0.0443243	-0.0317939	-0.0428252	-0.0358898	-0.0508308	-0.0375909	-0.0334092	-0.0417958	-0.0586074	-0.0606168	-0.0546659	-0.0621173	-0.0603471	-0.0534782	-0.0541893	-0.0498609	-0.0564889	-0.0454605	-0.0440024	-0.0365382	-0.0532885	-0.0429158	-0.0458578	-0.0577399	-0.0588368	-0.0558465	-0.0419687	-0.0483182	-0.052762	-0.0381402	-0.0269824	-0.0442819	-0.050936	-0.0555861	-0.0725028
inactivated 2	-0.00595015	-0.00320533	0.0100722	0.0041292	-0.00153112	-0.0108235	-4.75887e-06	-0.0026358	-0.00445951	0.0164901	0.017014	0.0190523	0.00207556	-0.00527591	0.0052842	-0.00599324	-0.00385543	0.00662642	0.0235198	0.0172547	0.0062889	0.00891478	0.0270334	0.00158999	-0.00217119	-0.00240609	0.013489	0.0254108	0.0265727	0.0339463	0.0487845	0.0488937	0.042873	0.0373822	0.0363491	0.033877	0.050279	0.0333625	0.0327804	0.0436463	0.0366477	0.0284967	0.0260554	0.0349792	0.0384977	0.0142245	0.0172344	0.0104933	0.0197305
inactivated 3	0.000127959	0.00544164	0.0132125	-0.00250651	0.00143179	0.00647911	-0.00154985	0.000798703	-0.0107932	0.00516842	-0.00863122	-0.0155588	-0.0088271	-0.0203592	-0.0225036	-0.0155718	-0.0378039	-0.0338016	-0.0313172	-0.0226493	-0.0190673	-0.0166481	0.0015603	0.00401258	0.0237565	0.0211675	0.019337	0.00723074	0.00297477	0.00648269	-0.0103482	0.00639732	0.000834244	0.00389654	0.00693771	0.00681556	0.00237913	0.00165042	0.0208098	0.0194745	0.022191	0.0192681	0.0143135	0.0158995	0.00623039	0.0110441	-0.00618649	0.00170413	0.0039743
inactivated 4	0.0151022	0.0156722	0.00397788	0.0143738	0.00729902	0.0219705	-0.00194855	-0.00300932	-0.00577034	-0.0132136	-0.00957927	-0.0701466	-0.0905588	-0.0779052	-0.0845018	-0.0979941	-0.0899302	-0.0910325	-0.0958666	-0.10745	-0.101751	-0.101804	-0.145272	-0.133059	-0.139398	-0.149577	-0.119406	-0.155116	-0.129676	-0.153341	-0.142718	-0.111526	-0.130014	-0.0975525	-0.118518	-0.11201	-0.121664	-0.142013	-0.14496	-0.149441	-0.132073	-0.126087	-0.14573	-0.137734	-0.121215	-0.119974	-0.109299	-0.116096	-0.139323
inactivated 5	-0.00904298	-0.00347079	-0.00394065	-0.00453724	0.00354208	-0.00292954	-0.00664412	0.00580804	0.00455964	-0.00113541	-0.00242685	-0.0154607	-0.0163671	-0.0182401	-0.0215947	-0.0274393	-0.0389578	-0.0433021	-0.0289811	-0.0273135	-0.0416191	-0.0264105	-0.0430078	-0.0390665	-0.0334962	-0.0414895	-0.0378907	-0.0336575	-0.026613	-0.0236313	-0.022423	-0.0276183	-0.0219152	-0.016208	-0.0184317	-0.0162533	-0.0250645	-0.0268871	-0.0357939	-0.040469	-0.0289048	-0.0334002	-0.0366961	-0.0511165	-0.0462532	-0.0622499	-0.0587811	-0.074947	-0.0619739
control-session 3
activated 1	-0.00193156	-0.00745864	0.00168442	0.00886992	0.00152453	0.0033788	0.000591705	0.00138228	0.001959	-0.00730619	-0.00402348	-0.00205073	-0.02291	-0.00700203	-0.0206847	-0.0214787	-0.00449525	-0.0149339	-0.0194691	-0.0126616	-0.00100355	-0.0229812	0.000576512	-0.0324743	-0.0131572	-0.00905826	-0.0252056	-0.0181427	-0.0194701	-0.0263628	-0.0118944	-0.0172481	-0.00755101	-0.018133	-0.00898978	-0.0185031	-0.0195787	-0.00780815	-0.0238465	-0.0138654	-0.0286373	-0.0128641	-0.0329547	-0.0159591	-0.00750376	-0.0369009	-0.0177724	-0.0225301	-0.0142166
activated 2	-0.00814262	-0.00989039	0.007151	5.01708e-05	0.00245999	0.00285527	0.00196622	-0.0118258	0.00696779	0.000291115	0.00482899	0.00730171	0.023635	0.0161	0.00383143	0.0115457	0.0079591	0.00885953	0.0256868	0.00929646	0.0313488	0.0226665	0.0204747	0.0148404	0.0200644	0.0158139	0.0175957	0.0203975	0.00922336	0.0332904	0.0219352	0.0276732	0.0241158	0.0320704	0.0309023	0.0283112	0.0266181	0.01619	0.0201598	0.00606268	0.00762497	0.0130498	0.0147927	0.00706715	0.0056346	0.00834235	0.0310961	0.020914	0.0126154
activated 3	0.0138716	0.0113085	0.00260333	0.00919667	0.00688064	-0.00184534	0.00189223	0.00356321	-0.00184016	-0.00168252	0.0253698	0.0302369	0.0370765	0.025125	0.033323	0.0242409	0.0199894	0.0115885	0.0174153	0.015139	0.0128258	0.0221248	0.0297271	0.0239572	0.0244485	0.0182868	0.00657533	0.0124829	0.00754538	0.0114728	0.00337383	0.0102957	0.00312102	0.0311589	0.0290947	0.0417183	0.0376191	0.0319023	0.0332985	0.0353766	0.0292799	0.0289973	0.0472082	0.019378	0.0135386	0.0198801	0.0135716	0.0227097	0.0128417
activated 4	0.0012627	0.00719425	0.000815573	-0.00330156	-0.0028979	0.00145925	-0.00758644	0.00307435	-0.000683026	0.00364772	0.00241218	0.0129525	0.00745466	-0.00136485	0.00118881	-0.00634774	0.00523186	-0.00367403	-0.000211995	0.00589159	0.00192358	-0.00031839	0.00382315	0.00440699	-0.00474685	-0.00911815	-0.00626221	-0.00186377	-0.0129856	-0.00539274	-0.0123107	-0.00963302	0.00188027	0.00550674	0.00442638	-0.00190071	-0.00159318	-0.00567985	0.00554024	-0.00823432	0.00229097	-0.00550724	0.0024457	-0.00898651	-0.0109325	-0.00603461	-0.0086883	-0.0118103	-0.00268031
activated 5	-0.0100602	-0.0110404	-0.00935712	-0.0113756	-0.00239757	0.00279919	0.00541861	-0.00711751	-0.00476916	0.00330452	-0.00144287	-0.00940711	0.0125781	0.00211324	0.00242724	0.00315945	0.0154107	-0.000283899	-0.0179948	-0.00543543	0.00398363	-0.0008192	-0.0129488	0.000897001	0.0118511	0.0119994	0.00459594	0.0101935	0.0115815	0.00300594	0.014647	0.0079508	0.00736407	-0.00211816	0.00359817	0.00262095	-0.0162054	0.000627965	0.000365912	-0.010196	-0.0142841	-0.00518417	-0.00905414	-0.00219945	-0.00328179	0.00983509	0.000803764	-0.00558941	-0.0117787
activated 6	0.0199711	0.0259491	0.0364774	-0.00224161	-0.00942708	-0.00944243	0.00846792	0.0047502	-0.000587637	-0.00452759	-0.012572	-0.0231262	0.0381729	0.0262387	0.0485184	0.0258891	0.0489424	0.0205084	0.0229512	0.0148562	-0.0315565	-0.00850284	0.034028	0.011299	0.0197149	0.015663	0.0156552	-0.000642011	-0.0113824	0.0137317	0.00503306	0.0141567	0.0350241	-0.00264339	-0.00592677	-0.0174457	0.00555104	0.0273496	0.0143701	-0.040676	0.0380887	0.0326369	0.0363103	0.0332243	0.0038155	0.0144597	-0.0161743	0.0268782	0.012359
activated 7	-0.0120799	-0.0197019	-0.0189345	0.000598307	-0.010656	-0.0179991	-0.00477971	-0.00275652	8.61968e-05	0.0249142	-0.00637813	0.0159885	0.0263776	0.0185415	0.000646723	0.0141423	0.0263373	0.0214186	0.00880756	0.0103137	0.0352636	0.0185349	0.0300198	0.055278	0.0396037	0.0375714	0.0243805	0.0306242	0.0479786	0.0176074	0.0205287	0.0430847	0.0310463	0.0337857	0.0390714	0.032763	0.0437006	0.0360361	0.0270395	0.0429248	0.0529214	0.0355351	0.0479287	0.0417874	0.0343183	0.0462035	0.065155	0.0526572	0.0473062
activated 8	0.0240246	0.0191082	0.0182719	0.0206558	0.00236853	0.0142622	0.0021319	-0.00710543	-0.00784081	-0.0019523	0.00371716	0.0237077	0.0383285	0.0431411	0.0421318	0.0181988	0.0272356	0.028881	0.0280874	0.021906	0.00408814	0.0337165	0.0219241	0.0278495	0.0431011	0.0299213	0.024853	0.0410996	0.0505657	0.034804	0.0631266	0.0350596	0.0806433	0.0712206	0.0893967	0.0672463	0.060256	0.0567814	0.0483699	0.0518099	0.0519608	0.0573223	0.0560661	0.0569635	0.0335825	0.0387876	0.0358759	0.0224315	0.0426033
activated 9	-0.00308253	-0.00774742	-0.0108358	0.0145956	-0.0118219	0.0134565	-0.00467066	0.00185691	0.00822712	-0.0191812	-0.0119929	0.022777	-0.00150732	-0.00714644	0.0163759	0.0104064	0.0264547	0.02685	0.00880624	0.0131114	0.025754	0.023911	-0.000483516	9.15032e-05	0.0226737	0.00733615	0.0225888	0.0417889	0.031838	0.0519074	0.0559853	0.0391492	0.0401673	0.0433191	0.0479845	0.0379957	0.0441186	0.0243732	0.0519896	0.0401981	0.0469886	0.0341745	0.0342417	0.0435316	0.0216933	0.0432287	0.0390924	0.0485419	0.0581755
activated 10	0.00154353	-0.00350896	0.00748805	0.0117647	-0.00212449	0.00828476	0.0123986	0.00739581	-0.0214109	-0.00694903	-0.00934363	-0.00689183	-0.000397777	-0.0119063	-0.0220987	-0.00730702	-0.0187522	-0.0176807	-0.0136526	-0.00967425	-0.0138008	-0.00755186	-0.00939445	-0.00886445	-0.00752199	-0.00184102	-0.0038235	-0.0101915	-0.000149421	0.00377641	0.0208974	0.0305518	0.0398578	0.0530626	0.0498517	0.038732	0.027761	0.0190508	0.0245475	0.0260684	0.0164499	0.00806928	0.00911305	0.0214641	0.0262354	0.0171087	0.0166726	0.0234251	0.0209381
inactivated 1	-0.0208641	-0.0187245	-0.0040979	-0.0242085	-0.0158064	-0.0093516	-0.00684595	0.000715972	0.00614	0.00877174	0.0231542	0.00372179	-0.00567899	-0.0269024	-0.0175137	-0.0319498	-0.0147543	-0.0210121	-0.037916	-0.0245415	-0.0255302	-0.0325304	-0.0311524	-0.0346662	-0.029347	-0.0360198	-0.0527805	-0.044591	-0.0489317	-0.0471606	-0.0515843	-0.0421464	-0.0468771	-0.0493649	-0.051099	-0.0441761	-0.0518177	-0.0496543	-0.0616821	-0.0643791	-0.0518034	-0.059287	-0.0609971	-0.0611143	-0.0594883	-0.0519903	-0.0611193	-0.0480436	-0.0685019
inactivated 2	0.00969881	0.0102213	0.0138788	0.00753657	0.00468333	0.00870738	-0.0047221	-0.00026794	0.0126931	-0.0168288	-0.000362178	-0.0213637	-0.029316	-0.0289362	-0.0273303	-0.0278523	-0.0290736	-0.0138411	-0.0204496	-0.0258455	-0.0242047	-0.0209169	-0.0205491	-0.0279882	-0.0359393	-0.0198087	-0.0169608	-0.0199186	-0.0123061	-0.0275967	-0.022143	-0.0201868	-0.0126884	-0.0136719	0.00310442	0.000202209	0.0080862	0.00357396	0.0100911	-0.0142663	0.000415455	0.00532572	0.0197885	0.0127962	-0.00408561	0.0060969	-0.00334119	-0.0064533	-0.00805212
inactivated 3	-0.086327	-0.0647835	-0.0477139	-0.0433368	-0.0290488	-0.00938827	0.00300904	-0.00186954	0.00665242	-0.00136883	0.000735735	-0.0192177	-0.0141947	-0.00579965	-0.00264577	-0.00874584	-0.0175989	-0.0128176	-0.0165596	-0.000428778	-0.00551687	-0.00760492	-0.0283027	-0.0358764	-0.0211685	-0.0474865	-0.0538194	-0.0632486	-0.057974	-0.0491677	-0.0739198	-0.0641366	-0.0689737	-0.0699581	-0.0676907	-0.0526843	-0.0505549	-0.0414782	-0.0521525	-0.0363705	-0.0273691	-0.0150901	-0.010779	-0.0248097	-0.00371326	-0.00977756	-0.0201363	-0.0104101	-0.0102569
inactivated 4	-0.00457819	-0.0130496	-0.00022788	0.0150594	-0.0410424	0.0166681	0.00385725	-0.0188634	0.00778184	-0.0122793	0.0376006	-0.0129603	-0.0442389	-0.00605564	-0.0180609	-0.0687884	-0.0396867	-0.0703857	-0.0608966	-0.0985244	-0.0838621	-0.0904604	-0.100276	-0.129526	-0.110022	-0.132414	-0.118675	-0.105971	-0.122305	-0.126065	-0.100417	-0.120491	-0.126599	-0.144303	-0.153114	-0.14711	-0.110376	-0.122861	-0.130767	-0.147306	-0.135744	-0.13575	-0.127086	-0.139572	-0.152008	-0.159353	-0.138802	-0.125	-0.101298
inactivated 5	0.00258399	-0.0107837	0.0068913	-0.00742755	-0.000539502	0.011221	0.00061911	-0.00420935	0.00644599	-0.01436	-0.00850937	-0.017063	-0.018676	-0.0197021	-0.0271199	-0.032219	-0.0235908	-0.0368169	-0.0329981	-0.0440907	-0.0234578	-0.0270866	-0.0218455	-0.0249664	-0.04206	-0.0467846	-0.034684	-0.0336309	-0.0358754	-0.0156426	-0.0136515	-0.0217284	-0.00516107	-0.00955605	-0.0182793	-0.0141648	-0.00684101	-0.00675489	0.00464639	0.00973284	0.0160559	-0.000502774	0.0126214	0.0150042	0.0154865	0.0175444	-0.00267445	0.00584961	-0.00664009
FigS14b
Chrimson-session 1
activated 1	-0.0111673	-0.0227288	0.0102681	-0.0187902	0.0119481	0.00761823	0.0069861	0.00422497	-0.033568	0.0147123	-0.00634328	0.0149851	0.0482843	0.017343	0.0343076	0.00408043	0.0409329	0.0226369	0.0117612	0.000318706	0.00929056	-0.0259212	0.0333406	0.0147434	0.0018643	-0.00611141	-0.0119234	0.0163185	-0.0224664	-0.00390822	0.0133079	-0.0352977	-0.0196831	-0.00999857	-0.0198682	-0.0022696	-0.0188715	-0.0196178	-0.0241731	0.0152556	-0.0193599	-0.0400126	-0.00534222	-0.0074419	0.000306401	-0.00245544	-0.00400021	-0.0042382	0.00890341
activated 2	0.00301161	-0.0142047	0.00846648	0.000250892	0.00932282	0.0103803	-0.00291329	0.000428037	-0.000135853	-0.00784809	-0.0021508	0.0167909	0.0421209	0.0447219	0.0244078	0.00714534	0.00700709	0.0159032	0.010341	0.022791	0.0378006	0.0279408	0.0482103	0.0506058	0.0381524	0.032115	0.0153793	0.0314386	0.0335072	0.0303377	0.0252431	0.0396914	0.0475709	0.0390596	0.0342708	0.0234658	0.0354974	0.0364143	0.0401631	0.0198831	0.0347964	0.0340546	0.0359669	0.0301854	0.0307594	0.0160035	0.0221469	0.0311065	0.03571
activated 3	-0.0379774	-0.0388364	-0.0371953	-0.0318707	-0.0177952	-0.0223527	0.00851049	-0.00219593	0.00513594	0.00152433	-0.00992414	0.00205888	-0.00540806	-0.00063479	0.00387736	0.00271591	0.00484805	0.0103604	0.0186295	0.028957	0.023462	0.031168	0.033746	0.0287734	0.020696	0.00324707	0.0240791	0.0508354	0.0343896	0.0189148	0.0276807	0.0246418	-0.00304624	0.058487	0.0658898	0.0775843	0.0281557	0.0577182	0.0423698	0.0444238	0.0588821	0.0704063	0.059249	0.0738673	0.114189	0.11525	0.0900894	0.0902077	0.122529
activated 4	-0.0781445	-0.0602471	-0.0477472	-0.0226381	0.00639793	0.0134909	0.00106176	0.00482813	-0.00593722	-0.0110277	-0.0310314	0.0240174	0.0346879	0.0393029	0.0395345	0.0511304	0.0237819	0.0265059	0.0171262	0.0267462	0.0104857	0.00156056	0.0151013	0.00806292	0.00824901	0.00335427	0.00415827	0.00802322	-0.0136633	0.00531789	-0.0145737	-0.0161178	-0.0263829	-0.0187414	-0.0452634	-0.0221415	-0.0242558	-0.0341761	-0.0560308	-0.0354072	-0.0605868	-0.0420765	-0.044276	-0.0363642	-0.0476934	-0.0326917	-0.0341578	-0.0332071	-0.0357027
activated 5	-0.00159837	-0.0175296	-0.0111867	-0.0183783	-0.00199349	0.00745167	-0.00493536	0.00291203	-0.0051677	-0.00164351	-0.000383102	-0.0103163	-0.0193592	-0.0131879	-0.0147958	-0.00430147	0.00091043	-0.0114538	-0.0188247	-0.00216209	-0.0144972	-0.01533	-0.0162646	-0.0287378	0.00226215	-0.000499417	0.0307214	0.0387852	0.0515509	0.0334796	0.0284992	0.0246634	0.0224665	0.0251325	0.00850433	-0.00355659	-0.010111	-0.00643075	-0.00251958	0.0032544	-0.00380251	0.00635569	-0.000626022	0.0101361	0.00101542	-0.00744423	-0.0320123	-0.0309915	-0.0351179
activated 6	-0.0133509	0.00240025	-0.0164657	-0.00847503	0.0200985	-0.0134194	-4.66052e-05	0.0153534	0.0115052	-0.0133386	-0.0193456	-0.00303592	0.0285731	0.0395142	0.0405623	0.0296413	0.0413382	0.0193171	0.0236445	0.0395554	0.0161245	0.050314	0.0535845	0.0278635	0.0542467	0.0366892	0.0541475	0.0438403	0.0407219	0.0311877	0.0192705	0.00187663	0.0174661	0.00453782	0.0172844	0.00157528	0.0012133	0.00346145	0.0274194	0.0162798	0.0130335	0.0173128	0.021736	0.00816546	-0.00334191	0.000631476	0.018906	0.00418031	0.00296379
activated 7	-0.0401809	-0.0270017	-0.02707	-0.0254929	-0.0183953	-0.00192411	-0.00198678	-0.0132242	0.00330359	0.0124826	0.003089	0.0156294	0.0288203	0.0327607	0.0561005	0.0567858	0.0564912	0.0349878	0.0535845	0.0422248	0.0267546	0.0339658	0.0269645	0.0256525	0.0169991	0.0194178	0.0247037	0.0249111	0.0119468	0.000436118	0.0197015	-0.0179571	-0.000416217	-0.00166632	-0.0129284	-0.00612412	0.00144228	-0.0109543	0.00673229	-0.0145551	-0.00179435	-0.00503646	0.00598214	0.00814054	0.00577735	-0.0094923	-0.0117909	-0.0193794	-0.0420427
activated 8	-0.00175237	0.00824144	-0.00129293	-0.000422141	-0.00368221	0.00474563	-0.000144003	-0.0110356	0.00801458	-0.00200773	-0.00870279	0.0287652	-0.00308114	0.0450699	0.0179112	0.0342503	0.0382786	0.00358349	0.0151527	0.0104545	0.0289808	0.0396118	0.0139654	0.0420866	0.0547566	0.0588387	0.0267989	0.0420201	0.050387	0.047223	0.053718	0.0619847	0.0409451	0.0302334	0.0328673	0.015048	0.018011	0.0237775	0.0159584	0.0163438	0.0109104	0.00378612	0.0166919	-0.00851501	-0.00761839	-0.0130063	0.0122526	-0.0117947	-0.00707052
activated 9	0.0107826	0.0130707	0.0122959	-0.0191121	-0.00401007	-0.00681924	0.011524	-0.0107005	0.0127832	-0.00678971	-0.0213668	0.00797213	0.0072602	0.0212158	0.029665	0.0539427	0.0442382	0.038434	0.0382633	0.0280552	0.0198585	0.0199543	0.0133751	0.0475707	0.0351912	0.0612568	0.0470785	0.0284714	0.00979588	0.0161219	0.0485863	0.074815	0.0986152	0.0851786	0.0952747	0.0628968	0.0662376	0.0579869	0.0452978	0.0424987	0.0426027	0.0398367	0.0207578	0.0244102	0.0210527	0.026687	0.0212582	0.0457707	0.0290086
activated 10	-0.0154715	0.000430007	-0.00223265	7.35301e-05	-0.000249	-0.00848963	0.0070997	0.0152852	-0.0157554	0.00222633	-0.0140788	-0.00896756	0.0156051	0.0275993	0.0631156	0.0372708	0.0334028	0.036601	0.0230138	0.0282771	0.0232945	0.0261379	0.00983281	0.0115689	0.0139743	-0.0110564	0.00814718	-0.00608712	-0.00733682	-0.0300816	-0.0317038	-0.037924	-0.0427579	-0.0428519	-0.0420059	-0.0337278	-0.0461721	-0.0552496	-0.0540547	-0.044484	-0.0573508	-0.0707354	-0.0438084	-0.0515153	-0.0499208	-0.0514267	-0.0583919	-0.0514233	-0.0643958
inactivated 1	-0.0139181	0.00211119	-0.0104698	-0.0099377	-0.00206134	-0.00741198	0.0041658	0.00748966	-0.00055494	-0.00342425	0.00799016	-0.00511058	-0.0293559	-0.0305938	-0.0388131	-0.0325383	-0.0333592	-0.0323126	-0.0280351	-0.0305774	-0.0290375	-0.0287759	-0.0323135	-0.0369828	-0.0342622	-0.0422043	-0.0371858	-0.0336372	-0.0356036	-0.0306875	-0.0336838	-0.0362293	-0.0481343	-0.0409732	-0.0301757	-0.033481	-0.0372276	-0.0373957	-0.0385399	-0.0336181	-0.0346572	-0.0472342	-0.0459416	-0.0347514	-0.0407805	-0.0391149	-0.0362687	-0.0388923	-0.0294317
inactivated 2	-0.0229091	-0.00602888	-0.00954527	-0.0102052	-0.00472112	0.00335417	-0.007675	-0.00227063	0.00681727	-0.0016268	0.00800455	-0.0363913	-0.0508415	-0.0548121	-0.0590636	-0.0745478	-0.0698138	-0.07112	-0.0978998	-0.108253	-0.0959534	-0.124964	-0.138346	-0.149278	-0.172053	-0.185852	-0.194091	-0.190728	-0.203484	-0.223827	-0.224077	-0.255488	-0.245579	-0.286177	-0.266823	-0.244741	-0.291844	-0.297322	-0.292132	-0.284573	-0.298711	-0.298228	-0.285852	-0.306911	-0.274994	-0.310176	-0.295843	-0.307471	-0.299585
inactivated 3	0.0127618	0.00965908	0.00959578	0.00739828	0.0105829	0.00572415	-0.0129392	-0.00546202	0.00978093	0.00250967	-0.00472671	0.00728103	0.0100456	0.000227558	0.000903726	-0.00923916	-0.00373206	-0.0127536	-0.0176969	-0.0217642	-0.0373258	-0.0276577	-0.0261395	-0.0281831	-0.0451413	-0.0304585	-0.0408818	-0.0398315	-0.0317416	-0.045043	-0.0311616	-0.0389511	-0.0307677	-0.0245126	-0.00296713	0.00946421	0.0251697	0.0202627	-0.00191338	0.0276208	0.0215924	0.021613	0.0021781	-0.00874361	0.00253809	0.00571669	0.0212868	0.0226368	0.0172226
inactivated 4	0.00882512	0.010621	-0.00428391	0.00836698	0.00161744	0.00183152	-0.00225817	-0.00290428	-0.000946143	0.00383794	0.0121871	-0.0171409	-0.022406	-0.0147902	-0.00746477	0.000260608	-0.00404482	-0.00392311	-0.00642872	0.00078444	-0.00773566	-0.0149625	-0.0276977	-0.0241786	-0.0293262	-0.0282848	-0.0251513	-0.030823	-0.026732	-0.032518	-0.0320899	-0.0329216	-0.0268336	-0.0462349	-0.0333979	-0.0314342	-0.0265442	-0.031983	-0.0420354	-0.0433186	-0.0363249	-0.0345263	-0.0321196	-0.0278465	-0.0334743	-0.0334833	-0.0291519	-0.0396501	-0.0329133
inactivated 5	-0.0308065	-0.030863	-0.0260421	-0.0171359	-0.0415763	-0.0168999	-0.00507053	-0.00189738	-0.00229089	0.0228382	0.00501368	-0.00756572	-7.85921e-05	0.0130347	0.00806407	-0.00973717	-0.00287105	-0.00141372	-0.0196545	-0.031852	-0.0272868	-0.02406	-0.0321579	-0.0131476	-0.0364619	-0.0430397	-0.0362624	-0.0487986	-0.0337275	-0.0612106	-0.0319745	-0.0475977	-0.040121	-0.0650194	-0.0477254	-0.0176282	-0.0458502	-0.0257898	-0.0199908	-0.0357338	-0.0167588	-0.028148	-0.0161661	-0.00329391	-0.0326941	-0.019814	0.00222863	0.0155804	0.015483
Chrimson-session 2
activated 1	0.0266018	0.0158869	-0.00895828	-0.0216899	0.0176504	0.00521363	0.000143849	0.00295435	-0.0146766	0.0062723	0.00871517	0.0407721	0.0270537	0.0682074	0.0849077	0.0211616	0.0615539	0.0675196	0.022892	0.0385366	0.0225916	0.048758	0.0198753	0.0370484	0.0394917	0.0442421	0.0096819	0.0309609	0.0147809	0.0194255	0.00518719	0.0147851	0.0244547	0.0434604	-0.00471428	-0.00283349	0.0228077	-0.00227484	0.0304959	0.0116567	0.00539132	-0.0253027	-0.0186532	-0.0173387	-0.0279679	-0.034607	-0.0407876	-0.0184953	-0.0192148
activated 2	0.00392168	0.00758406	-0.00954481	-0.00210484	0.0135777	0.0058065	0.0108448	-0.00928731	5.34615e-05	-0.00724028	-0.00177509	0.0503829	0.0551472	0.061771	0.0353254	0.0341379	0.0237679	0.0298904	0.0231632	0.0238489	0.0185565	0.0340058	0.0523672	0.0226667	0.0276785	0.0523543	0.0467547	0.0543333	0.0472192	0.0264852	0.0180219	0.0520178	0.05575	0.022322	0.0220784	0.0475929	0.0238021	0.0271097	0.030857	0.0235518	0.0246257	0.0469867	0.034784	0.0373118	0.0182729	0.0254564	0.0314903	0.02932	0.0262637
activated 3	-0.00144822	0.0018418	-0.00161116	-0.00494888	-0.000296115	-0.00356738	0.00843496	0.00624847	0.00246907	-0.014155	-0.00250624	-0.00775805	0.00234557	9.8366e-05	0.00528818	0.0160464	0.0288293	0.0515026	0.0763464	0.114605	0.133527	0.135242	0.136339	0.118602	0.11522	0.108111	0.092489	0.0920227	0.109339	0.102916	0.09407	0.092763	0.0728705	0.106189	0.150904	0.131108	0.134484	0.162541	0.159113	0.150883	0.169327	0.170791	0.182797	0.154268	0.157032	0.20814	0.20859	0.255557	0.190695
activated 4	-0.0226832	-0.00576049	-0.0120299	-0.0243285	-0.0198999	0.00863116	0.0142867	-0.00808732	0.00379716	-0.0197984	-0.0176534	-0.00099977	0.0274507	0.0380568	0.0648564	0.0527475	0.0585728	0.0338206	0.0432509	0.0266569	0.0293797	0.00772359	0.0257006	0.0292303	0.0371437	0.0193874	0.00937648	0.0031249	-0.00508672	-0.00980415	-0.0086514	-0.0282438	-0.0270711	-0.0361319	-0.0397877	-0.0592801	-0.0670753	-0.0552613	-0.071314	-0.0961764	-0.0955312	-0.103871	-0.106612	-0.103833	-0.109765	-0.110823	-0.128814	-0.102206	-0.11948
activated 5	0.0161086	0.00274134	-0.000189864	0.00721048	0.00196621	-0.00609821	-0.00241559	-0.00399721	0.00760263	0.00480092	0.00355165	-0.00213933	-0.000533612	0.0049624	0.0270634	0.00426813	0.0216235	0.0140202	0.0289763	0.026559	0.0142758	0.0358505	0.0536256	0.0713462	0.085525	0.12222	0.12737	0.140428	0.125523	0.118434	0.114303	0.0972016	0.0991707	0.088472	0.0879214	0.077267	0.0975928	0.0952	0.0935831	0.09891	0.0907222	0.0702871	0.0707032	0.0859783	0.0617543	0.0704238	0.0709236	0.0530139	0.0712555
activated 6	0.00609777	0.0038887	-0.0156684	-0.00373306	-0.00455441	0.00013279	-0.00858382	0.000394619	0.000674077	0.0045171	-0.0134326	-0.00904291	0.00980752	0.0455058	0.0491826	0.0440122	0.0639108	0.0489778	0.0523319	0.0503048	0.0471395	0.0307654	0.0322852	0.0516266	0.0340616	0.019143	0.0352436	0.0224504	0.0066499	0.0208321	0.0115878	-0.000957263	-0.0016049	-0.0055817	-0.0104539	-0.0217338	-0.0221426	-0.0194514	-0.0359127	-0.0343638	-0.0502971	-0.0571787	-0.0253015	-0.0330089	-0.0352795	-0.0188442	-0.0388092	-0.0604708	-0.0411877
activated 7	0.0077712	0.00909616	0.0111244	0.0162467	0.00182207	0.0133167	-0.00153916	-0.00145225	-0.00648087	-0.00386921	-0.002094	0.00463304	0.0241794	0.0605503	0.0632017	0.0558528	0.0668898	0.0558632	0.0450374	0.0606924	0.0460792	0.0488406	0.0333019	0.0509839	0.0505084	0.039113	0.0492925	0.0302266	0.039116	0.0265151	0.0395144	0.0372733	0.018842	0.0114825	0.0184762	0.013371	0.0113033	0.00399988	-0.00117592	-0.0115418	-0.00610448	-0.0283308	0.00859453	-0.0123838	-0.0210229	-0.0221091	-0.0131597	-0.0382532	-0.0288833
activated 8	-0.0201352	-0.00963503	0.00425516	-0.0160316	-0.00913099	-0.0107945	-0.00403343	0.0019042	0.00708424	0.0055192	-0.0038804	0.022983	0.0237704	0.0350582	0.0120348	0.0209805	0.0229782	0.0082845	0.011745	0.0165426	-0.00173809	0.0219517	0.0123705	0.000664324	0.0226397	0.0314969	0.0118967	0.0318298	0.0303143	0.0490726	0.00649965	0.0288685	0.0311246	0.0115331	0.0245387	0.0283612	0.0297623	0.0066373	-0.00761815	0.0109414	0.00575038	-0.0134375	0.0019124	-0.00836866	0.00670441	-0.00831236	0.00367796	0.000625189	-0.0122531
activated 9	-0.00767613	-0.0113951	-0.00311432	0.00320559	-0.00255054	-0.00397496	0.00274878	-0.0014579	-0.0051531	0.00704705	0.00262413	0.0131464	0.0393031	0.0545639	0.0781295	0.0966966	0.0743051	0.0817056	0.0632408	0.0467402	0.053197	0.0635744	0.0444483	0.0513192	0.0552734	0.0606716	0.0551416	0.0630158	0.0699616	0.0638701	0.0379862	0.0414618	0.0307303	0.0360431	0.0412761	0.0259164	0.0327462	0.0454631	0.0319354	0.0545842	0.0699498	0.0496848	0.0647424	0.0595582	0.0510695	0.0564516	0.0421774	0.0434531	0.038507
activated 10	0.0125201	0.00934367	0.0204159	-0.00355102	-0.00337417	-0.0160674	0.00971742	0.0130131	-0.0085775	0.00176106	-0.00348772	0.0153474	0.0282924	0.0335114	0.0602691	0.0677332	0.0739301	0.0717062	0.0652649	0.0519355	0.0446186	0.0299019	0.0338237	0.0486775	0.0354744	0.0367263	0.0437477	0.039393	0.0303538	0.0282025	0.0223353	0.0239746	0.00782073	0.00267841	-0.00625806	-0.0119611	-0.0148805	-0.0113552	-0.0176842	-0.0324405	-0.0104817	0.00134043	0.00323127	0.00665081	0.00427386	-0.0045544	-0.0027449	0.0013914	-0.00740312
inactivated 1	-0.0200605	-0.0115758	-0.00620306	-0.015436	-0.0121389	-0.00774583	0.00103739	-0.00522531	0.000248392	0.0112478	0.00241923	0.00831791	0.0037783	0.00537715	-0.00370704	0.000959562	0.00182794	0.000487182	-0.00110183	7.09984e-05	-0.0118575	0.000645736	-0.0148058	-0.00671757	-0.00545958	-0.00331437	-0.00745085	-0.0171203	-0.00730911	-0.0122117	-0.00860995	-0.0104576	-0.0109673	-0.00139103	-0.000420322	0.000767442	-0.00860622	-0.00907224	-0.0111843	-0.014871	-0.0106717	-0.0153901	-0.00276493	-0.0125002	-0.0194592	-0.0159812	-0.0163586	-0.0179448	-0.0219741
inactivated 2	-0.00225809	-0.0120277	-0.0128507	-0.0190875	-0.0244069	-0.0128859	-0.0108478	0.00441994	0.00600655	0.0123746	0.0349791	0.0230354	0.0125938	-0.00364367	-0.00103134	-0.0346432	-0.0378895	-0.0233374	-0.0542578	-0.0646415	-0.0815885	-0.0803249	-0.087663	-0.0926271	-0.0818408	-0.0769508	-0.063182	-0.0744388	-0.070121	-0.0900973	-0.0990283	-0.107466	-0.137467	-0.139709	-0.136427	-0.150115	-0.175778	-0.176414	-0.168446	-0.190302	-0.195346	-0.213812	-0.182781	-0.208226	-0.222798	-0.207504	-0.230871	-0.223972	-0.193798
inactivated 3	0.000152369	-0.0146484	0.00909725	0.000968364	0.00368234	-0.0012219	0.0158568	0.00933458	-0.0141473	-0.0104789	0.0104563	0.00346863	0.019527	0.0220364	0.00928395	0.0206826	-0.00368688	0.0157819	0.0027235	-0.00516052	-0.00847174	0.00370694	0.000364575	0.000352707	-0.00633707	-0.00760678	-0.0206657	-0.0175133	-0.0106155	-0.0188628	0.00205602	-0.0131831	-0.0259297	-0.017743	-0.0308093	-0.029349	-0.0250435	-0.0263411	-0.0193524	-0.0280146	-0.0134549	-0.0105164	-0.013196	-0.025523	-0.0280294	-0.0279882	-0.0280544	-0.0305847	-0.0340136
inactivated 4	0.00339599	0.000992885	0.00887877	0.00506414	0.0028402	0.00207431	0.00453551	-0.00160412	0.000544713	-0.00587134	-0.00977229	-0.0162859	-0.00932486	-0.0259429	-0.0277548	-0.0271897	-0.0273769	-0.0268088	-0.0363618	-0.0340467	-0.0270415	-0.0281747	-0.0306391	-0.0358442	-0.0384652	-0.0438938	-0.0424796	-0.0296851	-0.0432738	-0.0411478	-0.0476434	-0.0444207	-0.0466426	-0.0380287	-0.0433772	-0.0505419	-0.0482162	-0.0562478	-0.0556288	-0.0407182	-0.0275615	-0.0458283	-0.0267732	-0.0256427	-0.0428995	-0.0254615	-0.0253791	-0.0429536	-0.0274421
inactivated 5	0.0299056	0.0254587	0.0227189	-0.00998486	0.022148	0.01162	0.00743627	0.00490427	-0.00650434	-0.0184956	-0.00102292	0.00578105	0.0271779	0.0241357	0.00914578	-0.00314547	0.00879684	-0.00111835	0.0201979	-0.00117375	-0.0312535	-0.0439424	-0.00583334	-0.0138352	-0.0250663	-0.0156565	-0.000500808	-0.0208516	-0.0189195	0.0102792	-0.0043392	-0.0307727	-0.0435513	-0.0274167	-0.0186492	-0.048161	-0.0424344	-0.0366629	-0.0583354	-0.032375	-0.0280407	-0.0725448	-0.0327214	-0.0834874	-0.0536429	-0.0451788	-0.054882	-0.0211125	-0.0802312
Chrimson-session 3
activated 1	-0.00348228	-0.00661457	0.0200553	0.014481	0.00527992	0.031067	-0.00518073	-0.00730533	-0.00781942	-0.0101289	0.00849463	0.0188605	0.0376943	0.0141591	0.0215123	0.00482196	0.0401151	-0.000178193	-0.0229534	-0.0136237	-0.00217094	-0.0188946	0.0209451	0.0117397	-0.00163274	-0.0215319	0.00590709	0.023361	0.00302299	-0.0135059	0.0184484	-0.00802631	-0.00761457	0.00765777	0.00703681	0.0121257	0.0150881	-0.00240399	0.00979403	0.0124739	0.00845643	0.0143478	-0.00852785	0.0137766	0.038882	0.0336281	0.0015745	0.0122768	0.0401961
activated 2	0.0154701	0.0117834	0.0229025	0.0099324	0.00168295	-0.00254766	0.00373541	-0.00102233	0.000638567	-0.000613484	0.00328964	0.0598545	0.0665014	0.0449918	0.0494998	0.0351786	0.0403845	0.0370731	0.0368266	0.0360078	0.0338851	0.0427494	0.0472168	0.0387033	0.0466056	0.0499531	0.0470898	0.044876	0.0520863	0.0471076	0.055394	0.0681052	0.0681701	0.0504163	0.0376857	0.060623	0.0626741	0.0515158	0.0372997	0.0587256	0.0545194	0.056708	0.0582314	0.0543275	0.0502162	0.0491318	0.0590864	0.0600836	0.0456298
activated 3	-0.0001472	0.006097	0.0101913	0.0205186	0.00671636	0.00307785	0.00272228	0.00279624	-0.00560767	-0.00315253	-0.00286749	0.00156049	0.00403812	0.0382054	0.0709574	0.100967	0.133766	0.201648	0.231529	0.277669	0.314171	0.320861	0.302979	0.326946	0.299937	0.286561	0.305824	0.304295	0.348323	0.351284	0.370181	0.375222	0.404772	0.395363	0.379739	0.36726	0.376392	0.381456	0.387562	0.470523	0.45933	0.451207	0.537349	0.525443	0.471295	0.455393	0.462215	0.485054	0.497063
activated 4	0.015932	-0.00157705	-0.00760617	-0.00476698	-0.0358782	-0.0313482	-0.0192238	0.00726731	0.0148262	0.0266722	0.038698	0.0475655	0.0315844	0.0302225	0.0350788	0.0162004	0.0255571	0.00994656	0.00515071	-0.000781917	-0.0211041	-0.00753581	-0.0148877	-0.0168762	-0.0120984	-0.00728719	-0.00989715	-0.0149026	-0.0144377	-0.0256226	-0.0230849	-0.0373302	-0.0423458	-0.0326051	-0.0403555	-0.0424946	-0.0490723	-0.0539784	-0.0669066	-0.0637583	-0.0581371	-0.0614348	-0.0515767	-0.054425	-0.0770233	-0.0675499	-0.0572938	-0.0546927	-0.049373
activated 5	-0.0122306	-0.00692167	0.0114296	-0.00745005	0.00349873	0.0051507	0.00475337	0.00119632	-0.0089227	-0.00233351	0.00353425	-0.00162233	0.0130303	0.0196513	0.0374932	0.0343247	0.0379494	0.027755	0.0368367	0.0315494	0.0202746	0.0551063	0.0532004	0.0626782	0.0594099	0.0708443	0.0637055	0.0617418	0.0445012	0.0436908	0.0588937	0.0442035	0.0497898	0.0421411	0.041776	0.0377155	0.036866	0.0374235	0.0335681	0.0268511	0.0244838	0.015107	0.0217511	0.0244479	0.0310187	0.0284806	0.0204633	0.0155158	0.0250755
activated 6	-0.0336666	-0.0250694	-0.0216164	-0.0407892	-0.0315201	-0.00860002	0.0132675	0.000681298	0.00201887	-0.0101216	0.00652795	-0.00682852	0.00872932	0.028062	0.0107418	0.0311489	0.00608842	0.0095566	-0.0147638	0.00185008	-0.0160019	-0.00302014	0.0112838	0.00110992	0.0236643	0.0192326	0.0208533	0.0251948	0.0249417	0.0177179	-0.00767073	0.00193942	-0.0199815	-0.0120587	-0.0189556	-0.0198582	0.00548905	-0.0151089	-0.0176447	-0.0120736	-0.029995	-0.00360714	0.00152237	-0.0253957	0.00107229	0.00775703	-0.0257622	-0.0126352	-0.0223816
activated 7	0.00784279	0.0312136	0.00357335	0.0046006	0.00619121	-0.00110863	0.00377695	0.00858074	-0.00525884	-0.00623521	0.000559137	-0.00704562	-0.00921474	0.00902378	0.0117552	0.0116663	0.00555873	-0.00706727	0.0175378	-0.00529137	-0.00438503	0.00634888	-0.00355424	-0.0166973	-0.00129158	0.00790984	-0.00435864	0.00375828	0.00275821	-0.0130883	-0.00513352	-0.00947765	0.0126265	0.019109	0.00116929	-0.00825466	-0.0115115	-0.0172639	-0.0258469	-0.0209712	-0.021196	0.00171625	-0.0205084	-0.0263471	-0.0132019	-0.0242719	-0.00997777	-0.0205569	-0.0236731
activated 8	0.0151238	0.00153255	0.00345989	-0.00242253	-0.000664102	0.0142093	0.0138483	-0.00867506	0.00722279	-0.0264845	0.00559211	-0.0176564	0.0135608	0.0281264	0.0348604	0.0129084	0.0155155	0.0270149	0.0258683	0.0276234	0.0238478	0.0357915	0.0121121	0.0314355	0.0430792	0.0501391	0.0348859	0.0347172	0.0416797	0.0406908	0.032253	0.0467756	0.0315961	0.034964	0.0330269	0.0393404	0.019382	0.0297642	0.0237955	0.021721	0.027575	0.0293502	0.0250749	0.0330272	0.0331524	0.0239012	0.0429909	0.022969	0.0185742
activated 9	0.0219783	-0.00328416	0.00996422	0.0150211	0.00212323	-0.00205898	0.010508	-0.0101517	0.00133449	0.00081446	-0.0139204	-0.00937616	0.0260004	0.0361149	0.0310194	0.0374029	0.0211278	0.0506096	0.0169349	0.0370658	-0.0022622	0.0191526	0.0136728	0.0261769	0.0691242	0.0738048	0.0521384	0.0682415	0.0651521	0.0802669	0.0622299	0.0536245	0.0322158	0.0374538	0.0466542	0.0440504	0.0354282	0.0216936	0.0434044	0.0259523	0.0380624	0.034277	0.01019	0.0256369	0.0473535	0.0434924	0.0329695	0.0518156	0.0164531
activated 10	-0.00575499	-0.00979077	-0.000707514	-0.0088412	0.00437528	-0.00384141	-0.00977727	-0.00649268	0.00493736	0.014265	0.00914821	-0.000235839	0.0290142	0.0272013	0.050419	0.0478955	0.0524449	0.0460495	0.0375636	0.0420723	0.0227269	0.0289709	0.0243003	0.0190644	0.0133215	0.0248135	0.00781858	0.00781986	-0.00450126	0.000970402	-0.0246441	-0.00905719	-0.0211768	-0.0184009	-0.029275	-0.0282184	-0.0374007	-0.0225138	-0.052234	-0.0436477	-0.0426141	-0.0339303	-0.053741	-0.0612208	-0.032885	-0.0506384	-0.0478236	-0.0630273	-0.0498217
inactivated 1	-0.00935678	-0.0138102	-0.0179433	-0.0143312	-0.011599	-0.00137573	-0.00443877	-0.00651821	-0.000979849	0.0121311	0.00957711	0.0277034	0.0177804	0.0211583	0.0235228	0.0214749	0.0250346	0.0107318	0.0104409	0.00784942	0.0032341	0.00571937	0.0018965	0.00362183	0.0134733	0.00366144	0.00515173	-0.00126136	-0.00635718	-0.00964771	0.00569872	0.000984076	0.00170607	-0.00606495	-0.0116945	-0.0137199	-0.00646641	-0.00553859	-0.0104415	-0.00749478	-0.00299116	-0.0113515	-0.0111593	-0.00683153	-0.0109191	-0.00256113	-0.00940531	-0.0142319	-0.0123036
inactivated 2	-0.142814	-0.152547	-0.140141	-0.121786	-0.0844778	-0.0433757	-0.00416267	0.01862	0.00826299	-0.00120829	0.0125502	0.00592138	-0.0228873	-0.0353371	-0.0703414	-0.0752052	-0.0955991	-0.108976	-0.0953668	-0.115619	-0.140886	-0.143397	-0.156985	-0.160483	-0.17575	-0.17594	-0.203622	-0.218462	-0.245511	-0.222605	-0.240218	-0.271502	-0.277395	-0.277568	-0.279577	-0.28861	-0.276067	-0.301639	-0.300763	-0.35309	-0.328251	-0.321298	-0.364827	-0.349133	-0.313265	-0.330682	-0.349369	-0.354464	-0.371732
inactivated 3	0.013951	0.00187655	-0.0023431	-0.00855321	-0.000805075	-0.00165745	-0.000856524	-0.00329794	0.0107779	-0.00526337	0.0154469	0.0192497	0.0251821	0.0317434	0.00862034	0.0163658	0.0187139	0.0159977	0.00500881	0.0087457	0.00907794	0.0159887	0.0201314	0.00971857	0.0100212	-0.012418	-0.0116659	-0.00653755	-0.0027315	-0.00203605	-0.0152565	-0.0112484	-0.0099272	-0.0144344	-0.00168383	-0.00651485	-0.0180672	-0.00606626	-0.0125732	-0.00918736	-0.000131354	-0.00128262	-0.00377938	-0.00445634	0.00223952	0.0046318	0.00255163	-0.00772208	-0.00533368
inactivated 4	0.00661804	0.0201561	0.00259025	0.00958234	0.00870236	0.0112207	0.000449587	0.00643332	-0.0128796	-0.00506759	-0.000334042	-0.00139313	-0.00233497	-0.00913963	-0.0033436	-0.00245735	-0.0128839	-0.00679658	-0.00744144	-0.0199185	-0.0185363	-0.0105707	-0.0154333	-0.017942	-0.0170717	-0.0134669	-0.0257532	-0.0277425	-0.022824	-0.018244	-0.0218583	-0.0198085	-0.0274064	-0.0174144	-0.0203019	-0.0221023	-0.00778205	0.000152348	-0.0221673	-0.00618933	-0.0151605	-0.0275324	-0.00273802	-0.0316921	-0.0100367	-0.00955172	-0.0193734	-0.0170538	-0.01274
inactivated 5	-0.0315709	-0.0286911	0.00149925	-0.0107829	0.0138699	-0.00531707	0.0117072	-0.003455	0.00815697	-0.0113911	-0.00235848	-0.00255348	0.0392137	0.0315575	0.0224526	0.000581123	0.0277715	0.0181148	0.0345819	0.00391081	0.0206801	0.0139302	0.00495277	0.0236089	0.00902625	0.00627556	0.0126707	0.0250815	0.0181666	-0.0307213	-0.00525909	-0.0419551	0.0185256	-0.0198374	-0.00387058	-0.0181697	-0.00127222	-0.00694904	-0.045629	0.0209112	0.0336013	0.0280728	0.0224018	0.0280749	0.0109839	0.00556417	-0.00457907	0.0367039	0.0535764
[truncated: 11 more columns]

## Sheet: Fig6
	L5 activated									L5 inactivated
				Fig6ef	Fig6ef	Fig6g	Fig6g						Fig6ij	Fig6ij	Fig6k	Fig6k
	sample	session	ID	auc_01s	auc_15s	ratio_01s	ratio_15s			sample	session	ID	auc_01s	auc_15s	ratio_01s	ratio_15s
	control	1	108	0.0387432	0.0286245	0	0			control	1	261	0.0195408	-0.0159416	0	0
	control	1	109	0.00527355	0.0134502	0	0			control	1	262	0.0266732	-0.0249819	0	0
	control	1	110	0.00388789	-0.00772061	0	0			control	1	263	-0.00658378	0.000130267	0	0
	control	1	111	0.00510825	0.087528	0	0			control	1	264	-0.0365133	-0.0656868	0	0
	control	1	112	0.0146073	0.098547	0	0			control	1	265	0.0163344	0.00242837	0	0
	control	1	113	0.0252236	0.0478962	0	0			control	1	266	-0.0316879	0.00410683	0	0
	control	1	114	-0.00819357	-0.038042	0	0			control	1	267	-0.122264	-0.147182	0	0
	control	1	115	0.0165273	-0.0176971	0	0			control	1	268	-0.107649	-0.0856514	0	0
	control	1	116	-0.000350264	0.160799	0	0			control	1	269	0.0259234	0.0244192	0	0
	control	1	117	0.0131142	0.00432312	0	0			control	1	270	0.0214918	-0.0319122	0	0
	control	1	118	0.00967728	0.0216179	0	0			control	1	271	-0.00407337	-0.0350258	0	0
	control	1	119	0.0148582	-0.00578325	0	0			control	1	272	-0.00396515	-0.0234354	0	0
	control	1	120	0.188201	0.239321	0	0			control	1	273	-0.0176376	0.0114397	0	0
	control	1	121	0.100776	0.128252	0	0			control	1	274	-0.103474	-0.154289	0	0
	control	1	122	0.160771	0.165418	0	0			control	1	275	-0.0487318	-0.0619699	0	0
	control	1	123	0.0225575	0.0234937	0	0			control	1	276	0.00173922	-0.0164383	0	0
	control	1	124	0.0828052	-0.0116126	0	0			control	1	277	-0.00874139	-0.0311444	0	0
	control	1	125	0.00715743	-0.000929553	0	0			control	1	278	-0.0826478	-0.140813	0	0
	control	1	126	0.109608	0.0488202	0	0			control	1	279	-0.0378499	-0.0316143	0	0
	control	1	127	0.0781189	0.0232657	0	0			control	1	280	-0.0318472	-0.0763413	0	0
	control	1	128	0.0763924	0.0511079	0	0			control	1	281	-0.0447295	-0.0626197	0	0
	control	1	129	0.0366148	0.0475953	0	0			control	1	282	-0.0714768	-0.213835	0	0
	control	1	130	0.0268415	0.0106067	0	0			control	1	283	0.00633418	-0.00327452	0	0
	control	1	131	0.0464876	0.022077	0	0			control	1	284	-0.00900702	-0.00789646	0	0
	control	1	132	0.0268068	0.000666013	0	0			control	1	285	-0.0196363	-0.0616972	0	0
	control	1	133	0.0037593	0.00250707	0	0			control	1	286	0.003039	0.0324845	0	0
	control	1	134	0.0212524	0.0277103	0	0			control	1	287	-0.0830375	-0.175438	0	0
	control	1	135	0.0859646	0.0881856	0	0			control	1	288	-0.0183131	-0.0229919	0	0
	control	1	136	0.0808843	0.113887	0	0			control	1	289	-0.00072337	-0.0167462	0	0
	control	1	137	0.126721	0.140606	0	0			control	1	290	0.00816956	0.00711873	0	0
	control	1	138	0.0432227	0.0453733	0	0			control	1	291	0.00140689	-0.0119464	0	0
	control	1	139	0.0373094	0.0502039	0	0			control	1	292	-0.00451708	0.0120068	0	0
	control	1	140	0.0624951	-0.0156208	0	0			control	1	293	0.00814904	-0.00914498	0	0
	control	1	141	0.0537068	0.0619617	0	0			control	1	294	-0.00911618	0.00605657	0	0
	control	1	142	0.031219	0.0394515	0	0			control	1	295	0.00861641	0.00110557	0	0
	control	1	143	0.0398569	0.0195453	0	0			control	1	296	-0.0217369	-0.0738519	0	0
	control	1	144	0.0911149	0.0619745	0	0			control	1	297	0.0136413	-0.117166	0	0
	control	1	145	0.0373216	0.0175453	0	0			control	1	298	0.0154062	-0.0371093	0	0
	control	1	146	0.0934046	0.162491	0	0			control	1	299	-0.0298782	0.042816	0	0
	control	1	147	0.0211917	0.0159276	0	0			control	1	300	-0.00121328	0.0283493	0	0
	control	1	148	0.0165316	0.0182483	0	0			control	1	301	-0.0181372	-0.0411972	0	0
	control	1	149	0.0203523	0.0270095	0	0			control	1	302	-0.0364704	-0.00586894	0	0
	control	1	150	0.0192345	0.0179539	0	0			control	1	303	-0.0185929	0.0088957	0	0
	control	1	151	0.0603445	0.166208	0	0			control	1	304	-0.00648477	-0.020739	0	0
	control	1	152	0.0625766	0.0990284	0	0			control	1	305	-0.000288593	-0.0102192	0	0
	control	1	153	0.0963595	0.16981	0	0			control	1	306	-0.00197464	0.0105305	0	0
	control	1	154	0.0288818	-0.0114099	0	0			control	2	261	0.00276624	-0.0208962	-0.858438	-0.310796
	control	1	155	0.0334678	0.0143911	0	0			control	2	262	0.012821	-0.0050938	-0.519332	0.7961
	control	1	156	0.0308064	0.000735428	0	0			control	2	263	-0.0131432	-0.0242613	-0.996299	-187.243
	control	1	157	0.026695	-0.0177834	0	0			control	2	264	-0.0118384	-0.0515455	0.675779	0.215285
	control	1	158	0.0197701	0.0386997	0	0			control	2	265	-0.00867965	-0.0108902	-1.53137	-5.48458
	control	1	159	0.175353	0.0364465	0	0			control	2	266	-0.00130457	0.000407763	0.958831	-0.900711
	control	1	160	-0.000331771	-0.00419747	0	0			control	2	267	0.0285084	0.0294416	1.23317	1.20004
	control	1	161	0.0295071	0.0165275	0	0			control	2	268	-0.0388911	-0.126909	0.638724	-0.481687
	control	1	162	0.0462571	0.106741	0	0			control	2	269	-0.00104174	-0.0135525	-1.04019	-1.55499
	control	1	163	0.0164705	0.0774387	0	0			control	2	270	0.0284318	-0.0236666	0.322913	0.258385
	control	1	164	0.0378462	0.0953462	0	0			control	2	271	0.000313991	-0.0131679	1.07708	0.62405
	control	1	165	0.0484082	0.101082	0	0			control	2	272	0.000505493	-0.029547	1.12748	-0.260788
	control	1	166	0.0292033	0.0491973	0	0			control	2	273	0.00757023	0.0233593	1.42921	1.04195
	control	1	167	0.0238088	0.0209976	0	0			control	2	274	-0.0757411	-0.0638546	0.268021	0.586137
	control	1	168	0.0127555	0.0252398	0	0			control	2	275	-0.0374589	-0.0516305	0.231326	0.166845
	control	1	169	0.0234726	0.0466621	0	0			control	2	276	-0.0115095	-0.0430015	-7.61759	-1.61593
	control	1	170	0.0351652	0.0847993	0	0			control	2	277	-0.0128598	-0.0388872	-0.471138	-0.248612
	control	1	171	0.00499199	0.00566586	0	0			control	2	278	-0.0814965	-0.131881	0.0139303	0.0634284
	control	1	172	0.0196668	0.0560598	0	0			control	2	279	-0.0586621	-0.0567318	-0.549861	-0.794496
	control	1	173	-0.00691493	0.035074	0	0			control	2	280	-0.0823037	-0.117746	-1.58433	-0.542367
	control	1	174	0.0237485	0.0771666	0	0			control	2	281	-0.00497691	-0.0129252	0.888733	0.793592
	control	1	175	0.0197028	0.0197863	0	0			control	2	282	0.088197	0.115184	2.23393	1.53866
	control	1	176	0.00488253	0.00528986	0	0			control	2	283	0.00256205	0.0173756	-0.59552	6.3063
	control	1	177	0.0129732	0.0201807	0	0			control	2	284	-0.00428725	-0.00239189	0.52401	0.697094
	control	1	178	0.0729374	0.0792885	0	0			control	2	285	-0.0217024	0.00296998	-0.105219	1.04814
	control	1	179	0.0298784	0.0620244	0	0			control	2	286	0.00591569	0.00754306	0.946592	-0.767795
	control	1	180	0.00927635	0.05996	0	0			control	2	287	-0.0394493	-0.0936718	0.524922	0.466069
	control	1	181	0.0141132	0.095333	0	0			control	2	288	-0.0240083	-0.0426612	-0.310995	-0.855489
	control	1	182	0.0139993	0.0298202	0	0			control	2	289	0.00304223	-0.00362031	5.20563	0.783813
	control	1	183	0.0428493	0.0736035	0	0			control	2	290	-0.00379849	-0.00314717	-1.46496	-1.4421
	control	1	184	0.0227824	-0.0121536	0	0			control	2	291	0.00125474	-0.00361833	-0.108149	0.697121
	control	1	185	0.0204541	0.0923716	0	0			control	2	292	0.00212111	0.0187903	1.46958	0.564966
	control	1	186	-0.00524241	0.015361	0	0			control	2	293	0.00686528	-0.0214301	-0.157535	-1.34337
	control	1	187	0.0138439	0.0532989	0	0			control	2	294	-0.0093073	-0.0272943	-0.0209646	-5.50656
	control	1	188	0.013093	0.0524733	0	0			control	2	295	-0.00180255	-0.0074751	-1.2092	-7.7613
	control	2	108	0.00588971	-0.00691622	-0.847981	-1.24162			control	2	296	-0.00712241	-0.0295718	0.672336	0.59958
	control	2	109	-0.00655738	-0.0400569	-2.24345	-3.97817			control	2	297	0.0300258	-0.024352	1.20109	0.792157
	control	2	110	0.00357877	0.00335735	-0.0795078	1.43486			control	2	298	0.00063758	-0.015993	-0.958615	0.569031
	control	2	111	-0.00520582	0.020837	-2.0191	-0.761939			control	2	299	-0.0428876	-0.0498138	-0.435415	-2.16344
	control	2	112	0.0126389	0.0153673	-0.134755	-0.844061			control	2	300	-0.0208307	0.0168087	-16.169	-0.407088
	control	2	113	-0.00232268	0.0384436	-1.09208	-0.197355			control	2	301	-0.0167211	0.00224236	0.078079	1.05443
	control	2	114	0.00205952	0.00549839	1.25136	1.14453			control	2	302	-0.0449933	-0.0426788	-0.233693	-6.27198
	control	2	115	0.0176726	0.0197622	0.0692993	2.11669			control	2	303	0.00799378	0.0112515	1.42994	0.264824
	control	2	116	0.00333888	0.109307	10.5325	-0.320222			control	2	304	-0.00845779	-0.0367613	-0.304255	-0.772566
	control	2	117	-0.000467721	0.0367142	-1.03567	7.49253			control	2	305	-0.00854663	-0.0242911	-28.6148	-1.377
	control	2	118	0.00596856	0.0696738	-0.38324	2.22297			control	2	306	-0.000829901	-0.00811568	0.579721	-1.77069
	control	2	119	0.0108457	0.00292671	-0.270055	1.50607			control	3	261	-0.0135342	-0.0410298	-1.69261	-1.57376
	control	2	120	0.139796	0.216507	-0.257201	-0.0953271			control	3	262	0.0124768	-0.0043579	-0.532233	0.825557
	control	2	121	0.0378257	0.0463946	-0.624657	-0.638254			control	3	263	0.00577428	-0.000145504	1.87705	-2.11697
	control	2	122	0.107016	0.0870403	-0.33436	-0.473815			control	3	264	-0.0205908	-0.0452994	0.436074	0.310373
	control	2	123	0.0238274	0.0423178	0.0562984	0.801242			control	3	265	0.00823945	-0.00660852	-0.495578	-3.72139
	control	2	124	0.0756116	-0.00528384	-0.0868745	0.544991			control	3	266	-0.0128041	-0.0200378	0.59593	-5.87913
	control	2	125	0.035084	0.0291358	3.90177	32.3438			control	3	267	0.0438993	-0.0438194	1.35905	0.702277
	control	2	126	0.0797601	0.00720305	-0.272311	-0.852457			control	3	268	-0.0401741	-0.0468379	0.626807	0.453157
	control	2	127	0.0754721	0.0343853	-0.0338821	0.477941			control	3	269	-0.00335113	-0.00565504	-1.12927	-1.23158
	control	2	128	0.0141916	0.0261188	-0.814228	-0.488948			control	3	270	0.0178304	-0.00957062	-0.170363	0.700095
	control	2	129	0.0034443	0.0297558	-0.905931	-0.374817			control	3	271	-0.0117384	-0.0385657	-1.88173	-0.101067
	control	2	130	0.00922701	0.0169892	-0.656242	0.601745			control	3	272	0.0014002	-0.0588251	1.35313	-1.5101
	control	2	131	0.0153229	0.0088954	-0.670386	-0.597074			control	3	273	-0.0224371	-0.00548293	-0.272115	-1.47929
	control	2	132	0.0261554	-0.0279372	-0.0243002	-42.947			control	3	274	-0.0971198	-0.123118	0.0614126	0.20203
	control	2	133	0.000629228	-0.00204936	-0.832621	-1.81743			control	3	275	-0.0153393	-0.0476213	0.685231	0.231541
	control	2	134	0.00116452	0.00597643	-0.945205	-0.784325			control	3	276	-0.00334727	-0.0365806	-2.92458	-1.22533
	control	2	135	0.011225	0.0262009	-0.869423	-0.70289			control	3	277	0.0106808	-0.0158435	2.22187	0.49129
	control	2	136	0.0259346	0.0997292	-0.679362	-0.124314			control	3	278	-0.0381997	-0.123835	0.537802	0.120572
	control	2	137	0.047283	0.0584152	-0.626873	-0.584548			control	3	279	-0.0435882	-0.103378	-0.151607	-2.26996
	control	2	138	0.0527656	0.129498	0.220785	1.85405			control	3	280	-0.0743404	-0.0943757	-1.33428	-0.236234
	control	2	139	-0.00524085	0.0148185	-1.14047	-0.704834			control	3	281	0.00629926	0.083731	1.14083	2.33713
	control	2	140	0.0265555	-0.0371075	-0.575078	-1.37552			control	3	282	-0.00894601	-0.0447639	0.87484	0.790661
	control	2	141	0.00852244	0.0266165	-0.841315	-0.570437			control	3	283	0.0106862	-0.00939249	0.687068	-1.86836
	control	2	142	0.0168244	0.0234936	-0.461085	-0.404494			control	3	284	0.00070589	-0.0199445	1.07837	-1.52575
	control	2	143	0.00684071	0.00478351	-0.828368	-0.75526			control	3	285	-0.00972728	-0.0316654	0.504627	0.486761
	control	2	144	0.0299519	0.0428413	-0.671274	-0.308727			control	3	286	0.0127331	0.0200822	3.1899	-0.381793
	control	2	145	0.00760341	0.00495572	-0.796273	-0.717547			control	3	287	-0.0806197	-0.166798	0.0291173	0.0492481
	control	2	146	0.0410364	0.106227	-0.56066	-0.346256			control	3	288	-0.0260786	-0.00741988	-0.424043	0.677283
	control	2	147	0.015133	0.00523492	-0.285902	-0.67133			control	3	289	-0.00275816	-0.01288	-2.81293	0.230873
	control	2	148	0.0249342	0.010099	0.508276	-0.446581			control	3	290	0.00614148	0.00775984	-0.248248	0.0900594
	control	2	149	0.0180526	0.0197855	-0.112996	-0.267463			control	3	291	0.00526211	-0.00411494	2.74023	0.655551
	control	2	150	0.0305376	0.00391285	0.587647	-0.782062			control	3	292	0.00509176	0.0243751	2.12722	1.0301
	control	2	151	0.0267502	0.0856204	-0.556708	-0.484859			control	3	293	-0.00330507	-0.0201387	-1.40558	-1.20216
	control	2	152	0.0515967	0.0765617	-0.175463	-0.226872			control	3	294	-2.98483e-05	0.0259464	0.996726	3.28402
	control	2	153	0.0688328	0.161379	-0.285666	-0.0496494			control	3	295	0.0124457	0.00488889	0.444416	3.42205
	control	2	154	0.0358795	-0.00624896	0.242288	0.45232			control	3	296	-0.0355195	-0.0906766	-0.634064	-0.227816
	control	2	155	0.0294319	0.0173061	-0.120592	0.202552			control	3	297	-0.0213999	-0.000616886	-2.56876	0.994735
	control	2	156	0.00316843	-0.0200131	-0.89715	-28.2129			control	3	298	-0.00936095	-0.026083	-1.60761	0.297131
	control	2	157	0.0345846	-0.00223335	0.295544	0.874414			control	3	299	0.0241601	0.0577436	1.80862	0.348645
	control	2	158	0.0303194	0.0308192	0.533597	-0.203632			control	3	300	-0.00639038	0.0375892	-4.26704	0.325929
	control	2	159	0.179906	0.0300754	0.0259676	-0.174805			control	3	301	0.00268089	-0.01495	1.14781	0.637111
	control	2	160	0.0216936	-0.0155966	66.3873	-2.71572			control	3	302	-0.0212927	-0.022939	0.416165	-2.90855
	control	2	161	0.0123088	0.000386718	-0.582853	-0.976602			control	3	303	-0.0383127	-0.0239433	-1.06061	-3.69156
	control	2	162	0.04209	0.105928	-0.0900857	-0.00761531			control	3	304	0.011232	0.0265356	2.73206	2.2795
	control	2	163	-0.021218	-0.00797543	-2.28825	-1.10299			control	3	305	0.00358886	-0.0124706	13.4357	-0.220306
	control	2	164	0.0262517	-0.00352417	-0.306358	-1.03696			control	3	306	0.0100297	0.0211417	6.07927	1.00766
	control	2	165	0.0141868	0.00723155	-0.706933	-0.928459			Chrimson	1	366	0.00102434	0.0490267	0	0
	control	2	166	0.0185175	0.0474174	-0.365909	-0.0361789			Chrimson	1	367	-0.00624636	0.00368691	0	0
	control	2	167	0.0164781	0.0419086	-0.307898	0.995878			Chrimson	1	368	-0.0152355	-0.00714862	0	0
	control	2	168	0.022241	0.00953013	0.743638	-0.622417			Chrimson	1	369	-0.0261335	-0.00813779	0	0
	control	2	169	0.00599649	-0.00948532	-0.744532	-1.20328			Chrimson	1	370	0.00744593	-0.00183898	0	0
	control	2	170	0.042533	0.0612362	0.209518	-0.27787			Chrimson	1	371	0.0280295	-0.00604264	0	0
	control	2	171	-0.0015795	-0.00419572	-1.31641	-1.74053			Chrimson	1	372	-0.0164064	-0.0240779	0	0
	control	2	172	-0.00726219	0.0360974	-1.36926	-0.356091			Chrimson	1	373	0.0106026	0.0165956	0	0
	control	2	173	-0.0154077	0.00188719	-1.22818	-0.946194			Chrimson	1	374	0.0282919	0.00739804	0	0
	control	2	174	0.025154	0.0693155	0.0591812	-0.101742			Chrimson	1	375	-0.0252706	-0.0340719	0	0
	control	2	175	0.0234667	0.0356636	0.191034	0.802436			Chrimson	1	376	-0.0140883	-0.0145863	0	0
	control	2	176	0.00715745	0.00989868	0.465931	0.871256			Chrimson	1	377	-0.00470603	-0.0109728	0	0
	control	2	177	-0.00235155	0.0150283	-1.18126	-0.255315			Chrimson	1	378	-0.139488	-0.146755	0	0
	control	2	178	0.0459901	0.0304191	-0.369457	-0.616349			Chrimson	1	379	-0.0800648	-0.0812381	0	0
	control	2	179	0.0400613	0.0501672	0.340808	-0.19117			Chrimson	1	380	0.014296	-0.0142521	0	0
	control	2	180	0.00759371	0.0923273	-0.18139	0.539814			Chrimson	1	381	-0.0614738	-0.256082	0	0
	control	2	181	0.00886142	0.103648	-0.372117	0.0872238			Chrimson	1	382	-0.0714607	-0.225623	0	0
	control	2	182	0.0294578	0.0156772	1.10423	-0.474276			Chrimson	1	383	-0.00587391	-0.0378842	0	0
	control	2	183	0.023685	0.0579478	-0.447248	-0.212703			Chrimson	1	384	0.0155654	0.00646624	0	0
	control	2	184	0.0179811	-0.00538834	-0.210747	0.556648			Chrimson	1	385	-0.0744345	-0.090084	0	0
	control	2	185	-0.000951773	0.039258	-1.04653	-0.574999			Chrimson	1	386	-0.0193174	0.0241958	0	0
	control	2	186	-0.000938196	0.0317711	0.821037	1.06829			Chrimson	1	387	0.00138429	0.0124944	0	0
	control	2	187	0.00604171	0.0150624	-0.563583	-0.717397			Chrimson	1	388	-0.0437592	-0.0795151	0	0
	control	2	188	0.00645584	-0.0058761	-0.506923	-1.11198			Chrimson	1	389	-0.0481982	-0.0650524	0	0
	control	3	108	-0.00648238	-0.0614184	-1.16732	-3.14566			Chrimson	1	390	-0.000614234	-0.00376225	0	0
	control	3	109	0.0318217	0.00568671	5.03421	-0.577202			Chrimson	1	391	-0.000493125	-0.00126874	0	0
	control	3	110	0.0226369	0.0148494	4.8224	2.92334			Chrimson	1	392	-0.00514548	-0.00431261	0	0
	control	3	111	0.0182503	0.121887	2.5727	0.392549			Chrimson	1	393	-0.0211072	-0.0357642	0	0
	control	3	112	0.0222042	0.11446	0.520073	0.161479			Chrimson	1	394	-0.059292	-0.0905883	0	0
	control	3	113	0.0368534	0.114468	0.461067	1.38993			Chrimson	1	395	-0.0177296	-0.00639403	0	0
	control	3	114	0.0270536	-0.0049491	4.30181	0.869904			Chrimson	1	396	-0.00629664	-0.0281667	0	0
	control	3	115	0.0217363	-0.00221947	0.315178	0.874586			Chrimson	2	366	-0.0116238	0.00289215	-12.3477	-0.941009
	control	3	116	0.0414924	0.16785	119.46	0.0438512			Chrimson	2	367	-0.0333335	-0.0300188	-4.33646	-9.14198
	control	3	117	-0.000439626	0.0216606	-1.03352	4.0104			Chrimson	2	368	-0.0100275	-0.0127406	0.341837	-0.782249
	control	3	118	0.0213439	0.0328254	1.20557	0.518439			Chrimson	2	369	-0.00615694	-0.0220477	0.764404	-1.7093
	control	3	119	0.00285014	-0.0244577	-0.808177	-3.22906			Chrimson	2	370	0.0198728	-0.0417712	1.66895	-21.7143
	control	3	120	0.110702	0.234179	-0.411787	-0.0214853			Chrimson	2	371	-0.0027461	-0.0266075	-1.09797	-3.40329
	control	3	121	0.0465076	0.0639405	-0.538508	-0.501445			Chrimson	2	372	1.42816e-05	0.0374408	1.00087	2.55499
	control	3	122	0.160036	0.197321	-0.00457566	0.192865			Chrimson	2	373	-0.0125216	-0.0185269	-2.18099	-2.11637
	control	3	123	0.0310579	0.119777	0.376834	4.09827			Chrimson	2	374	0.00243436	-0.0232174	-0.913956	-4.13833
	control	3	124	0.0549675	0.0187371	-0.336183	2.61351			Chrimson	2	375	0.00184294	-0.0125933	1.07293	0.63039
	control	3	125	0.0783154	0.139632	9.94183	151.214			Chrimson	2	376	0.0146968	0.00441395	2.04319	1.30261
	control	3	126	0.104324	0.071753	-0.0482061	0.469742			Chrimson	2	377	0.00887746	-0.0348591	2.8864	-2.17687
	control	3	127	0.0600214	0.0651078	-0.231666	1.79845			Chrimson	2	378	-0.0640831	0.0140701	0.540583	1.09587
	control	3	128	0.0847488	0.0893747	0.109389	0.748746			Chrimson	2	379	-0.0723678	-0.199897	0.0961335	-1.46064
	control	3	129	0.0128992	0.0316182	-0.647705	-0.335687			Chrimson	2	380	-0.00713433	-0.0192361	-1.49904	-0.349705
	control	3	130	0.0210089	0.0113018	-0.217298	0.065533			Chrimson	2	381	-0.0148836	-0.167898	0.757887	0.344358
	control	3	131	0.00903114	-0.0206663	-0.80573	-1.9361			Chrimson	2	382	0.0676033	-0.0464239	1.94602	0.794241
	control	3	132	0.0581666	0.0356762	1.16984	52.5668			Chrimson	2	383	0.017809	-0.00259134	4.03189	0.931598
	control	3	133	0.0124796	-0.00719644	2.31966	-3.87045			Chrimson	2	384	0.000451765	-0.00865397	-0.970976	-2.33833
	control	3	134	0.00860131	0.0154835	-0.595278	-0.441237			Chrimson	2	385	-0.00973149	0.0225742	0.869261	1.25059
	control	3	135	0.0270974	0.0281847	-0.684784	-0.680394			Chrimson	2	386	-0.0606913	-0.0600253	-2.14179	-3.48081
	control	3	136	0.0614787	0.130579	-0.239919	0.146567			Chrimson	2	387	-0.0142669	-0.0132073	-11.3064	-2.05706
	control	3	137	0.143247	0.156759	0.130413	0.114879			Chrimson	2	388	-0.0896503	-0.125032	-1.04872	-0.572427
	control	3	138	0.0650941	-0.0323506	0.506018	-1.71299			Chrimson	2	389	-0.0620291	-0.101323	-0.28696	-0.557563
	control	3	139	0.0176134	0.0267308	-0.527909	-0.467555			Chrimson	2	390	-0.0142437	-0.067546	-22.1895	-16.9536
	control	3	140	0.071224	0.051445	0.139674	4.29336			Chrimson	2	391	0.0251754	0.0159746	52.0528	13.5909
	control	3	141	0.022163	0.0416892	-0.587332	-0.327177			Chrimson	2	392	0.00951128	-0.0216144	2.84847	-4.01191
	control	3	142	0.0223434	0.018131	-0.284302	-0.540423			Chrimson	2	393	0.0226302	-0.0055774	2.07215	0.844051
	control	3	143	0.00466526	-0.029444	-0.88295	-2.50645			Chrimson	2	394	-0.0762094	-0.0848147	-0.285324	0.0637351
	control	3	144	0.0583632	0.0584435	-0.359455	-0.0569749			Chrimson	2	395	-0.0370467	0.0103361	-1.08954	2.61652
	control	3	145	0.0517158	0.0545622	0.385682	2.10979			Chrimson	2	396	-0.0240865	-0.0404666	-2.82529	-0.436686
	control	3	146	0.08532	0.151642	-0.0865539	-0.0667677			Chrimson	3	366	0.0150668	0.0257382	13.7088	-0.475017
	control	3	147	0.0119045	0.0171877	-0.438248	0.0791167			Chrimson	3	367	0.0236923	0.0129743	4.79298	2.51901
	control	3	148	0.0325025	0.0379191	0.966084	1.07795			Chrimson	3	368	0.0013125	-0.00239407	1.08615	0.6651
	control	3	149	0.0104135	0.0393645	-0.488338	0.457429			Chrimson	3	369	-7.51043e-05	0.0023771	0.997126	1.29211
	control	3	150	0.00688449	0.00447591	-0.642076	-0.7507			Chrimson	3	370	0.0105818	-0.00804931	0.421156	-3.37706
	control	3	151	0.0298494	0.0889221	-0.50535	-0.464995			Chrimson	3	371	0.0122634	-0.0234943	-0.562484	-2.88808
	control	3	152	0.0221525	0.0245077	-0.645995	-0.752519			Chrimson	3	372	0.0171229	-0.0171379	2.04367	0.288233
	control	3	153	0.0706169	0.0721046	-0.267151	-0.57538			Chrimson	3	373	-0.00142936	-0.013194	-1.13481	-1.79503
	control	3	154	0.0245578	0.00901195	-0.149712	1.78984			Chrimson	3	374	0.0162092	-0.00352279	-0.427073	-1.47618
	control	3	155	0.0278408	0.00488069	-0.168131	-0.660855			Chrimson	3	375	0.0175274	-0.00875432	1.69359	0.743063
	control	3	156	0.0275335	0.0375501	-0.106241	50.0589			Chrimson	3	376	0.0160662	0.0178648	2.14039	2.22477
	control	3	157	0.032877	0.0352012	0.231578	2.97944			Chrimson	3	377	0.0173272	0.00887654	4.68191	1.80896
	control	3	158	0.0037971	-0.0144488	-0.807937	-1.37336			Chrimson	3	378	-0.0425019	-0.0219006	0.695301	0.850768
	control	3	159	0.209721	0.0374043	0.195995	0.0262799			Chrimson	3	379	-0.0792961	-0.154824	0.00959991	-0.905808
	control	3	160	0.0210379	0.00955891	64.4109	3.2773			Chrimson	3	380	0.00140258	-0.00452576	-0.90189	0.68245
	control	3	161	0.231927	0.237282	6.86005	13.3568			Chrimson	3	381	-0.060086	-0.30043	0.0225764	-0.173181
	control	3	162	0.0843132	0.185214	0.822707	0.735181			Chrimson	3	382	0.00928776	-0.111367	1.12997	0.506399
	control	3	163	0.00674421	0.0177785	-0.590527	-0.770419			Chrimson	3	383	0.0101601	-0.0221931	2.72969	0.414184
	control	3	164	0.0841132	0.0548776	1.2225	-0.424439			Chrimson	3	384	-0.00191326	-0.00783723	-1.12292	-2.21202
	control	3	165	0.0877644	0.0585044	0.813006	-0.421219			Chrimson	3	385	0.0308635	0.0556281	1.41464	1.61751
	control	3	166	-0.00490366	0.00160058	-1.16791	-0.967466			Chrimson	3	386	-0.0296904	0.0244414	-0.536973	0.0101498
	control	3	167	-0.0117705	0.013653	-1.49438	-0.349784			Chrimson	3	387	0.0161956	0.0140666	10.6996	0.125826
	control	3	168	-0.012971	-0.0150032	-2.01689	-1.59443			Chrimson	3	388	-0.0704011	-0.165997	-0.608829	-1.08761
	control	3	169	-0.0196801	-0.0338497	-1.83843	-1.72542			Chrimson	3	389	-0.028506	-0.035688	0.408567	0.451396
	control	3	170	-0.00200361	-0.0287076	-1.05698	-1.33854			Chrimson	3	390	0.0257805	0.0307811	42.9718	9.18155
	control	3	171	0.0114719	0.0225255	1.29806	2.97565			Chrimson	3	391	-0.00389568	-0.040591	-6.89998	-30.9933
	control	3	172	0.00801769	0.0348482	-0.592323	-0.378374			Chrimson	3	392	0.0165074	-0.00566781	4.20814	-0.31424
	control	3	173	0.0219422	0.0507748	4.17316	0.447648			Chrimson	3	393	0.00858515	0.0068133	1.40674	1.19051
	control	3	174	0.00917214	0.0298483	-0.613781	-0.613197			Chrimson	3	394	-0.0373073	-0.0246923	0.370787	0.727423
	control	3	175	0.0136196	0.0402438	-0.308749	1.03392			Chrimson	3	395	-0.0467687	-0.0596347	-1.63788	-8.32663
	control	3	176	0.00298316	-0.00760107	-0.389013	-2.43691			Chrimson	3	396	-0.00660431	-0.0145644	-0.0488629	0.482919
	control	3	177	-0.000542104	0.00751177	-1.04179	-0.627775
	control	3	178	0.0687078	0.10021	-0.0579883	0.263866
	control	3	179	0.0120006	-0.0031426	-0.598354	-1.05067
	control	3	180	0.00508271	0.0244905	-0.452079	-0.591552
	control	3	181	0.0477035	0.0945277	2.38007	-0.00844756
	control	3	182	0.000112464	-0.00361587	-0.991966	-1.12126
	control	3	183	0.106755	0.152071	1.49139	1.06609
	control	3	184	0.0239504	0.0182517	0.0512687	2.50174
	control	3	185	-0.00297262	-0.00398683	-1.14533	-1.04316
	control	3	186	0.0175543	0.0633434	4.34852	3.12364
	control	3	187	0.0279794	0.0486655	1.02107	-0.0869325
	control	3	188	0.0023533	-0.00670236	-0.820263	-1.12773
	Chrimson	1	173	0.0280766	0.0174417	0	0
	Chrimson	1	174	0.0219632	-0.0113152	0	0
	Chrimson	1	175	0.0290728	0.0211515	0	0
	Chrimson	1	176	0.0390219	0.0439155	0	0
	Chrimson	1	177	0.0380387	-0.00812313	0	0
	Chrimson	1	178	0.0188307	-0.0092128	0	0
	Chrimson	1	179	0.0277108	0.0269516	0	0
	Chrimson	1	180	0.0152267	-0.0272616	0	0
	Chrimson	1	181	0.0729285	0.0206953	0	0
	Chrimson	1	182	0.00495346	-0.0134132	0	0
	Chrimson	1	183	0.00868474	-0.0492799	0	0
	Chrimson	1	184	0.000239277	0.0373622	0	0
	Chrimson	1	185	0.039447	0.0266263	0	0
	Chrimson	1	186	0.0387416	-0.0698792	0	0
	Chrimson	1	187	0.0380474	-0.00529801	0	0
	Chrimson	1	188	0.186269	0.0751342	0	0
	Chrimson	1	189	-0.00859459	0.0333303	0	0
	Chrimson	1	190	0.108038	0.0495962	0	0
	Chrimson	1	191	0.0109902	0.00167877	0	0
	Chrimson	1	192	0.0185779	-0.00409486	0	0
	Chrimson	1	193	0.0251802	-0.0317745	0	0
	Chrimson	1	194	0.0657288	0.00723619	0	0
	Chrimson	1	195	0.0189078	0.0361329	0	0
	Chrimson	1	196	0.0199687	0.0724557	0	0
	Chrimson	1	197	0.0240912	0.00594065	0	0
	Chrimson	1	198	0.0208934	0.0243251	0	0
	Chrimson	1	199	0.00848536	0.0179848	0	0
	Chrimson	1	200	0.0231954	0.0319855	0	0
	Chrimson	1	201	0.027292	0.0233356	0	0
	Chrimson	1	202	0.0139792	0.0229276	0	0
	Chrimson	1	203	0.0415627	0.0337013	0	0
	Chrimson	1	204	0.00322809	0.0209609	0	0
	Chrimson	1	205	0.00742516	-0.00171533	0	0
	Chrimson	1	206	0.0684376	0.125222	0	0
	Chrimson	1	207	-0.00257644	0.0203717	0	0
	Chrimson	1	208	0.0118501	0.00490358	0	0
	Chrimson	1	209	0.0241839	-0.0369484	0	0
	Chrimson	1	210	0.0291108	-0.0374226	0	0
	Chrimson	1	211	-0.00586944	0.058824	0	0
	Chrimson	1	212	0.0825139	0.0827398	0	0
	Chrimson	1	213	0.00640561	0.0304099	0	0
	Chrimson	1	214	0.00391566	0.0153195	0	0
	Chrimson	1	215	0.0467841	0.0713582	0	0
	Chrimson	1	216	0.0521515	0.0855864	0	0
	Chrimson	1	217	0.0655004	0.0469027	0	0
	Chrimson	1	218	-0.00202691	0.041016	0	0
	Chrimson	1	219	0.0184594	-0.0170889	0	0
	Chrimson	1	220	0.100799	0.0866394	0	0
	Chrimson	1	221	-0.00482984	0.074074	0	0
	Chrimson	1	222	0.00297089	0.124343	0	0
	Chrimson	1	223	0.163443	0.316554	0	0
	Chrimson	1	224	0.00554801	0.075186	0	0
	Chrimson	1	225	0.0195424	0.0179413	0	0
	Chrimson	1	226	0.136104	0.23205	0	0
	Chrimson	1	227	-0.00792333	0.00903846	0	0
	Chrimson	1	228	0.0644128	0.109329	0	0
	Chrimson	1	229	0.0273006	0.0592348	0	0
	Chrimson	1	230	0.024768	0.0503813	0	0
	Chrimson	1	231	0.0181682	0.0164712	0	0
	Chrimson	1	232	0.00749671	0.0135938	0	0
	Chrimson	1	233	-0.00551385	-0.00790118	0	0
	Chrimson	1	234	0.017882	0.0589849	0	0
	Chrimson	1	235	0.00364802	-0.0027425	0	0
	Chrimson	1	236	0.0306683	0.0616546	0	0
	Chrimson	1	237	0.00591271	0.0170225	0	0
	Chrimson	1	238	-0.00518727	0.00910327	0	0
	Chrimson	1	239	0.00553966	0.00907696	0	0
	Chrimson	1	240	0.0110433	0.0268106	0	0
	Chrimson	1	241	0.00957384	0.00394304	0	0
	Chrimson	1	242	0.00790436	0.00821406	0	0
	Chrimson	1	243	0.00779129	0.0834734	0	0
	Chrimson	1	244	0.0331825	0.0509784	0	0
	Chrimson	1	245	0.00968104	0.0235592	0	0
	Chrimson	1	246	0.0258472	0.0266836	0	0
	Chrimson	1	247	-0.00938739	-0.00500052	0	0
	Chrimson	1	248	0.00298075	-0.00691203	0	0
	Chrimson	1	249	0.0239765	0.0122227	0	0
	Chrimson	1	250	0.133643	0.171039	0	0
	Chrimson	1	251	0.116243	0.213911	0	0
	Chrimson	1	252	0.0501163	0.189549	0	0
	Chrimson	1	253	0.0240969	-0.00104855	0	0
	Chrimson	2	173	0.0363652	0.0693932	0.295214	2.97858
	Chrimson	2	174	0.0216453	0.0140873	-0.0144737	2.24499
	Chrimson	2	175	0.0484413	-0.00547003	0.666204	-1.25861
	Chrimson	2	176	0.0270981	0.0619257	-0.305566	0.410109
	Chrimson	2	177	0.0674072	0.0323148	0.772068	4.97812
	Chrimson	2	178	0.044132	0.00186996	1.34362	1.20297
	Chrimson	2	179	0.0309276	0.0607305	0.116084	1.25331
	Chrimson	2	180	0.0257576	0.00472508	0.691605	1.17332
	Chrimson	2	181	0.0962969	0.057339	0.320429	1.77063
	Chrimson	2	182	0.00715031	0.0184634	0.443498	2.37651
	Chrimson	2	183	-0.000354827	-0.00850845	-1.04086	0.827344
	Chrimson	2	184	0.124291	0.14837	518.443	2.97112
	Chrimson	2	185	0.0285389	0.00957615	-0.276525	-0.64035
	Chrimson	2	186	0.033634	0.0224839	-0.131838	1.32175
	Chrimson	2	187	0.0434806	0.000205646	0.142801	1.03882
	Chrimson	2	188	0.129136	0.151641	-0.306722	1.01827
	Chrimson	2	189	0.00786293	0.0506769	1.91487	0.520447
	Chrimson	2	190	0.0891962	0.038916	-0.174398	-0.215344
	Chrimson	2	191	0.0288052	0.0339146	1.621	19.202
	Chrimson	2	192	0.0316068	0.00901828	0.701316	3.20234
	Chrimson	2	193	0.0326759	-0.0691488	0.297684	-1.17624
	Chrimson	2	194	0.0343586	-0.0178592	-0.477267	-3.46804
	Chrimson	2	195	0.033566	0.030512	0.77524	-0.155561
	Chrimson	2	196	0.0871444	0.105879	3.36406	0.461294
	Chrimson	2	197	0.0208576	-0.00652781	-0.134223	-2.09884
	Chrimson	2	198	0.0382215	0.0238522	0.829356	-0.0194418
	Chrimson	2	199	0.0379821	0.030398	3.47619	0.690207
	Chrimson	2	200	0.0132087	0.0243998	-0.430548	-0.237159
	Chrimson	2	201	0.0276655	0.0273944	0.0136838	0.173934
	Chrimson	2	202	0.0128018	0.00687018	-0.0842255	-0.700354
	Chrimson	2	203	0.0257427	0.0244815	-0.38063	-0.273574
	Chrimson	2	204	0.00574418	0.029844	0.779437	0.423796
	Chrimson	2	205	0.0221979	0.00757491	1.98954	5.41601
	Chrimson	2	206	0.0527117	0.105427	-0.229785	-0.158078
	Chrimson	2	207	-0.0036057	-0.000373244	-0.399492	-1.01832
	Chrimson	2	208	0.00220685	0.0154599	-0.813769	2.15278
	Chrimson	2	209	0.0464502	0.00526711	0.920709	1.14255
	Chrimson	2	210	0.0257132	-0.0288121	-0.116711	0.230089
	Chrimson	2	211	0.00855513	0.0610398	2.45757	0.037669
	Chrimson	2	212	0.0421906	0.0843422	-0.488685	0.0193668
	Chrimson	2	213	0.0289908	0.0301977	3.52585	-0.0069787
	Chrimson	2	214	0.0267823	0.0315336	5.8398	1.0584
	Chrimson	2	215	0.0477513	0.107708	0.0206756	0.509392
	Chrimson	2	216	0.0424168	0.0808499	-0.186662	-0.0553421
	Chrimson	2	217	0.067156	0.0512109	0.0252763	0.0918535
	Chrimson	2	218	0.0342444	0.0668792	17.8949	0.630565
	Chrimson	2	219	0.0527141	0.0099799	1.85567	1.584
	Chrimson	2	220	0.178823	0.163891	0.774054	0.891645
	Chrimson	2	221	0.0170213	0.00787337	4.5242	-0.893709
	Chrimson	2	222	0.00142242	0.0337094	-0.521213	-0.7289
	Chrimson	2	223	0.100519	0.379271	-0.384992	0.198125
	Chrimson	2	224	0.0284797	0.168136	4.13332	1.23627
	Chrimson	2	225	0.028096	0.0255274	0.437692	0.422824
	Chrimson	2	226	0.0663591	0.188979	-0.512438	-0.185611
	Chrimson	2	227	0.0409312	0.032201	6.1659	2.56267
	Chrimson	2	228	0.0370787	0.062708	-0.424358	-0.426431
	Chrimson	2	229	0.0383087	0.0504424	0.403218	-0.148433
	Chrimson	2	230	0.0550455	0.0454289	1.22245	-0.0982981
	Chrimson	2	231	0.0170497	0.00913121	-0.0615644	-0.445625
	Chrimson	2	232	0.0364394	0.0472565	3.86072	2.47634
	Chrimson	2	233	0.0152506	0.0100785	3.76587	2.27557
	Chrimson	2	234	0.0871695	0.198583	3.87471	2.36667
	Chrimson	2	235	0.0199342	0.0228278	4.4644	9.32374
	Chrimson	2	236	0.0342695	0.0303327	0.117425	-0.508023
	Chrimson	2	237	0.0145202	0.00967951	1.45577	-0.431369
	Chrimson	2	238	0.0221427	0.0110776	5.26866	0.216883
	Chrimson	2	239	0.0245609	0.0316447	3.43364	2.48626
	Chrimson	2	240	0.0247332	0.0527365	1.23966	0.967004
	Chrimson	2	241	0.0245854	0.015212	1.56797	2.85793
	Chrimson	2	242	0.0233362	0.0202517	1.95232	1.4655
	Chrimson	2	243	0.0479256	0.207231	5.15117	1.48259
	Chrimson	2	244	0.0394007	0.0527656	0.187394	0.0350586
	Chrimson	2	245	0.014685	0.0347982	0.516884	0.477054
	Chrimson	2	246	0.022805	0.0183235	-0.1177	-0.313307
	Chrimson	2	247	0.0128352	0.0750939	2.36728	16.0172
	Chrimson	2	248	0.0122955	0.0150877	3.12496	3.18282
	Chrimson	2	249	0.0341558	-0.0210331	0.424554	-2.72082
	Chrimson	2	250	0.0853165	0.125101	-0.361609	-0.268585
	Chrimson	2	251	0.127301	0.1678	0.0951259	-0.215562
	Chrimson	2	252	0.0744028	0.12769	0.484603	-0.326349
	Chrimson	2	253	0.0208916	-0.0284677	-0.133019	-26.1497
	Chrimson	3	173	0.0299032	0.078401	0.0650563	3.49503
	Chrimson	3	174	0.00573396	0.0278801	-0.738929	3.46395
	Chrimson	3	175	0.0223668	-0.0406438	-0.230662	-2.92156
	Chrimson	3	176	0.0271824	-0.00270524	-0.303406	-1.0616
	Chrimson	3	177	0.0242123	-0.016092	-0.363482	-0.981014
	Chrimson	3	178	0.0108903	0.0103928	-0.421675	2.12808
	Chrimson	3	179	0.000113174	-0.00428354	-0.995916	-1.15893
	Chrimson	3	180	0.0067457	-0.00804826	-0.556983	0.704776
	Chrimson	3	181	0.081179	0.0397989	0.113131	0.92309
	Chrimson	3	182	-0.00248825	-0.00529112	-1.50233	0.605529
	Chrimson	3	183	0.0536297	0.0135442	5.17516	1.27484
	Chrimson	3	184	0.0368384	-0.0067064	152.957	-1.1795
	Chrimson	3	185	0.0108036	-0.00285347	-0.726124	-1.10717
	Chrimson	3	186	-0.00554137	-0.0858693	-1.14303	-0.228826
	Chrimson	3	187	0.00274819	-0.0175167	-0.927769	-2.30628
	Chrimson	3	188	0.091802	0.065869	-0.507154	-0.123315
	Chrimson	3	189	0.00356819	0.0181924	1.41517	-0.454176
	Chrimson	3	190	0.0378073	0.00926288	-0.650055	-0.813234
	Chrimson	3	191	0.000180844	0.00244303	-0.983545	0.455246
	Chrimson	3	192	0.00548715	0.0196267	-0.704641	5.79302
	Chrimson	3	193	0.0239222	-0.0491161	-0.0499595	-0.545772
	Chrimson	3	194	0.0463033	0.0176316	-0.29554	1.43658
	Chrimson	3	195	0.0409608	0.050341	1.16634	0.39322
	Chrimson	3	196	0.0919955	0.176869	3.60699	1.44107
	Chrimson	3	197	0.0593714	0.0423141	1.46445	6.12281
	Chrimson	3	198	0.041537	0.0243518	0.988041	0.00110019
	Chrimson	3	199	0.0105401	0.0165345	0.242154	-0.0806376
	Chrimson	3	200	0.00515144	0.0033082	-0.777911	-0.896572
	Chrimson	3	201	0.0143896	0.0273064	-0.472754	0.170163
	Chrimson	3	202	0.0076181	-0.0113497	-0.45504	-1.49502
	Chrimson	3	203	0.0187857	-0.0111586	-0.548015	-1.3311
	Chrimson	3	204	0.0227141	0.0508237	6.03638	1.42469
	Chrimson	3	205	0.0507494	0.069064	5.83478	41.2628
	Chrimson	3	206	0.0774462	0.161761	0.131633	0.291789
	Chrimson	3	207	0.0273556	0.0202782	11.6176	-0.00458905
	Chrimson	3	208	0.0293517	0.0234242	1.47692	3.77697
	Chrimson	3	209	0.0341573	-0.0289765	0.412396	0.215758
	Chrimson	3	210	0.0289462	-0.0357826	-0.00565201	0.0438228
	Chrimson	3	211	0.0366243	0.185169	7.23984	2.14784
	Chrimson	3	212	0.096286	0.0901089	0.166906	0.0890628
	Chrimson	3	213	0.0427806	0.0600618	5.67862	0.975076
	Chrimson	3	214	0.039434	0.070536	9.07084	3.60433
	Chrimson	3	215	0.0750467	0.14922	0.604109	1.09114
	Chrimson	3	216	0.10663	0.136132	1.04463	0.59058
	Chrimson	3	217	0.107113	0.0909984	0.635297	0.940153
	Chrimson	3	218	0.0519311	0.0932516	26.6209	1.27355
	Chrimson	3	219	0.0751811	0.050078	3.07277	3.93044
	Chrimson	3	220	0.165797	0.207445	0.644829	1.39434
	Chrimson	3	221	0.0561804	0.369099	12.6319	3.98284
	Chrimson	3	222	-0.0018547	-0.117789	-1.62429	-1.9473
	Chrimson	3	223	0.196076	0.651935	0.199658	1.05948
	Chrimson	3	224	0.105747	0.415851	18.0604	4.53096
	Chrimson	3	225	0.0331947	0.0778852	0.698597	3.3411
	Chrimson	3	226	0.182372	0.421681	0.339945	0.8172
	Chrimson	3	227	0.037711	0.0366528	5.75948	3.0552
	Chrimson	3	228	0.0186742	-0.000813978	-0.710085	-1.00745
	Chrimson	3	229	-0.00521523	-0.00624	-1.19103	-1.10534
	Chrimson	3	230	0.0232979	0.0353262	-0.059354	-0.298824
	Chrimson	3	231	0.0173414	0.0281588	-0.0455091	0.709576
	Chrimson	3	232	0.0635682	0.0831086	7.47949	5.11373
	Chrimson	3	233	0.0371074	0.0407987	7.72986	6.16362
	Chrimson	3	234	0.0796757	0.1656	3.45564	1.80749
	Chrimson	3	235	0.0197449	0.0187963	4.41248	7.85372
	Chrimson	3	236	0.0225178	0.0266693	-0.265763	-0.567441
	Chrimson	3	237	0.0195193	0.0126833	2.30124	-0.254911
	Chrimson	3	238	0.0140322	0.021241	3.70512	1.33334
	Chrimson	3	239	0.0183448	0.0214423	2.31153	1.36228
	Chrimson	3	240	0.0285908	0.0613574	1.58898	1.28855
	Chrimson	3	241	0.0175515	0.0252346	0.833273	5.39978
	Chrimson	3	242	0.0203943	0.0155395	1.58013	0.891811
	Chrimson	3	243	0.0366373	0.0831456	3.70234	-0.00392712
	Chrimson	3	244	0.014741	0.0335982	-0.555758	-0.340932
	Chrimson	3	245	0.00857392	0.0157606	-0.11436	-0.331021
	Chrimson	3	246	0.020726	0.0145441	-0.198135	-0.454944
	Chrimson	3	247	0.0240502	0.041255	3.56197	9.25014
	Chrimson	3	248	-0.00852676	0.00146812	-3.86061	1.2124
	Chrimson	3	249	0.00811127	-0.00893064	-0.661699	-1.73066
	Chrimson	3	250	0.0433969	0.0706518	-0.675278	-0.586926
	Chrimson	3	251	0.0432196	0.110097	-0.628196	-0.485314
	Chrimson	3	252	-0.0061958	0.0123899	-1.12363	-0.934635
	Chrimson	3	253	0.007262	0.0351194	-0.698634	34.4934

[truncated: 21 more sheets: Fig6d,h, FigS1, FigS3, FigS4, FigS6c, FigS7, FigS10, FigS11, FigS12, FigS12d, FigS13a, FigS13b, FigS13c, FigS14a,b, FigS14, FigS14c,g, FigS15, FigS16b,c, FigS17d, FigS18b …]
